# Supplementary material for: Regulation of RPE65 expression in human retinal pigment epithelium cells
Source: Sci Rep. 2025 Jul 25;15:27106. doi: 10.1038/s41598-025-12926-3 (PMC12297382; doi:10.1038/s41598-025-12926-3)
Supplement: Supplementary file 2 — Supplementary Material 2 [file 41598_2025_12926_MOESM2_ESM.xlsx]

## Sheet: Illumina
Supplementary Table S2: Illumina mRNA seq from 3 replicates of ARPE-19 cell cultures differentiated under NAM or PYR protocols. Displaying Gene (Name), mean quantitation (baseMean), fold chenge (log2FoldCh), and adjusted p value (padj); genes of interest are yellow-highlighted.
Name	baseMean	log2FoldChange	padj
CTSD	577992	-2.02047	3.4e-228
GPNMB	196927	1.18738	2.95e-81
GAPDH	189631	-1.26224	1.03e-82
TTR	169289	-6.19528	0
MFRP	103319	-1.01318	2.7e-54
SFRP1	95043.5	-1.15359	1.74e-59
ALDH1A3	93347.2	1.31147	8.62e-88
ENO1	92451.3	-1.21098	3.8e-89
SCD	82326.2	-2.66172	1.31e-260
SERPINE3	81037.2	-3.27407	0
SLC16A3	73115.5	-1.6988	4.46e-118
EZR	67023.3	-1.13171	5.64e-87
VEGFA	65427.1	-1.06997	3.83e-34
CALR	53357.1	-1.1339	7.81e-115
HSPA5	49983.9	-2.22044	0
HSP90B1	47000	-1.5027	2.3e-123
GJA1	46542	1.20728	4.24e-79
FADS1	43501.2	-3.21246	0
FADS2	40604.4	-2.85248	0
TFPI2	39439.6	2.78295	0
PGK1	36039.6	-1.65062	1.84e-127
ITGB4	34614.3	-1.81532	6.85e-118
SERPINA3	34476.4	-5.27134	8.98e-171
SOD3	34317.9	-2.11568	1.83e-135
PMEL	28882.6	-1.54733	6.62e-136
CIC	26803.9	-1.32125	2.12e-13
SGK1	26668.7	-1.30848	9.22e-82
FASN	26532.1	-2.30939	2.08e-229
NDRG1	25914.8	-1.9399	2.44e-95
DCBLD2	25914.5	1.0068	3.95e-45
PLIN2	24115.2	-2.27734	3.02e-159
MIF	23956.5	-1.63117	8.47e-94
HSD17B2	23468.9	1.22977	4.14e-64
DHCR24	23230.1	-2.44849	3.08e-261
TRPM1	22980.3	-1.88556	7.2e-137
CDK18	22880.4	-1.2829	2.63e-14
ENO2	22652.5	-1.35184	5.16e-13
SEMA3B	22150.7	-1.07287	6.92e-55
INTS6	21148	-2.27574	6.48e-133
CTSK	21142.6	2.53654	0
SLC2A12	21059.9	-1.38161	4.28e-100
PFKP	20442.3	-1.48647	2.92e-108
TMEM132A	19981.8	-1.37194	1.05e-72
SREBF2	19935.4	-1.1881	1.18e-99
MAGED1	19615.2	-1.01681	1.07e-37
BEST1	19251.3	-2.84777	0
ATP2A2	19158.5	-1.60407	3.21e-120
DDR2	18979.9	1.02879	8.94e-64
CD24	18451.8	-2.11375	5.72e-107
ERF	18074.2	-2.59304	3.15e-53
QSOX1	18002.9	-1.36928	1.08e-124
SERF2	17251.5	-1.09323	1.59e-48
KREMEN1	16190.2	1.07143	1.6e-49
PDIA3	15628.9	-1.03139	2.23e-84
APLP1	15339.2	-1.61295	5.88e-156
MT2A	14188.1	-1.25601	4.06e-73
DUSP1	13898.7	-1.13316	6.26e-67
HYOU1	13485.9	-1.87537	7.3e-214
SCARB1	13412.1	-1.14356	5.6e-47
CCDC80	13363	1.19753	3.88e-77
GOT2	12806.7	-1.2932	1.6e-76
SMC6	12565.1	1.10313	6.59e-75
CES2	12402.7	-2.22561	6.08e-181
CYB5R3	12388.2	-1.69627	1.57e-163
DHCR7	12213.1	-3.03991	0
SLC38A1	12163	1.66974	1.27e-138
RDH11	12077.5	-1.33944	6.44e-118
GNG11	11980.9	2.04425	2.74e-170
PDIA6	11830.2	-1.03472	1.63e-71
RNF13	11829.1	1.41022	3.24e-133
SLC23A2	11797.2	1.01569	2e-41
LSS	11778.1	-1.07767	3.96e-58
TMSB4X	11727.9	1.05434	4.83e-45
PTK2B	11616.8	-3.27371	0
TCEAL4	11281.3	-1.93297	2.98e-187
SREBF1	11191.2	-1.18685	6.79e-58
DUSP4	11024.8	-1.69196	3.19e-76
FOSB	10919	-2.37868	1.98e-19
HSPA1A	10782.5	-1.32961	9.14e-70
PRODH	10677.9	-3.78715	0
ALDOC	10458	-2.74866	0
AC068580.4	10456.9	-2.08401	7.58e-132
ELOVL5	10390.4	-1.01691	2.21e-48
UTRN	10128.8	1.2073	1.85e-76
BNIP3	10094.9	-1.57943	5.25e-58
PDIA4	9926.75	-2.10923	1.04e-292
MORF4L2	9780.83	-1.28028	2.35e-106
TSC22D3	9396.38	-2.23004	3.73e-191
INSIG1	9383.39	-1.92363	4.83e-194
C1QL1	9309.92	-2.89951	4.44e-276
METTL9	9308.64	1.08841	2.8e-64
DDR1	9241.52	1.69384	5.21e-97
ABCB5	8921.46	2.4154	7.43e-41
RBM47	8828.81	1.00796	8.74e-33
TCP1	8775.04	-1.32829	3.37e-113
ACSL1	8745.08	-1.01435	7.65e-65
HSPA1B	8681.36	-1.29862	3.2e-90
CA9	8662.16	-2.70733	3.45e-43
RELN	8658.76	2.15225	1.33e-239
ADIPOR2	8518.74	1.09059	1.49e-75
IDH2	8345.97	-1.20384	6.19e-52
PDE4DIP	8284.79	-1.48271	9.74e-144
UACA	8283.16	2.17442	5.42e-276
MKNK2	8275.65	-1.01784	3.65e-32
MTCL1	8187.08	-2.10098	2.78e-12
AHNAK2	8122.56	-1.7514	4.64e-69
CYP51A1	8048.82	-1.81385	1.27e-149
FOSL2	8038.13	-1.38581	5.79e-87
PFKFB3	7995.23	-2.73562	2.42e-38
MAB21L1	7980.01	1.73222	1.4e-174
XPOT	7940.36	1.27598	7.08e-73
CEBPB	7904.71	-1.20692	1.57e-38
LDLR	7881.61	-2.84591	0
ULK1	7840.57	-1.51082	6.01e-12
RASGRF2	7788.97	1.37326	5.64e-128
ADAMTSL4	7636.65	-1.01902	5.36e-38
SLC29A4	7565.68	-1.11401	9.72e-30
VKORC1	7542.25	-1.21424	6.58e-75
PLXDC2	7521.03	1.25274	1.02e-77
NTN4	7519.6	1.22935	7.28e-92
ADM	7511.23	-1.49961	5.26e-59
SPOCK1	7494.44	1.22142	1.85e-77
BOC	7457.93	1.35842	3.1e-66
FDFT1	7444.15	-1.40629	1.31e-92
FOXO3	7434.13	-1.42819	4.15e-107
NUPR1	7407.77	1.54271	9.03e-108
PDGFD	7368.22	-1.11628	1.16e-75
PDCD4	7365.61	1.48306	3.63e-100
BCL6	7350.36	-1.70286	6.9e-172
SYNPO	7227.09	1.18304	8.54e-45
DCT	7187.3	3.3512	0
LEPROTL1	7179.25	1.17459	7.07e-50
SFXN3	7141.66	-1.50638	1.06e-54
KLF9	7071.92	-1.07502	1.86e-69
ADAMTSL3	7050.84	1.16361	8.22e-81
ZFP36	6875.71	-1.81282	1.81e-137
IDI1	6838.36	-2.56297	3.2e-211
PNPLA3	6757.47	-1.38467	4.58e-121
TTC7A	6727.77	-1.23669	2.37e-85
RPE65	6672.88	-3.35474	3.16e-49
DBI	6614.83	-1.0177	2.04e-25
LGALS1	6546.98	-1.05268	1.46e-60
IL33	6503.1	2.13037	5.28e-11
MSMO1	6491.95	-2.70699	4.29e-233
RIC1	6449.63	-1.70913	7.17e-155
ABLIM1	6403.53	1.4245	1.56e-95
SQLE	6287.11	-2.29759	2.84e-193
STAM	6286.55	1.10496	1.84e-84
CTSV	6269.67	-1.1084	1.98e-44
IQSEC3	6173.61	-1.22509	4.68e-57
USP2	6172.53	-2.67468	0
HES1	6150.91	-1.62112	1.6e-87
ATP1A3	6143.2	1.2088	5e-53
PTPRD	6134.11	2.02569	8.12e-192
HMGCS1	6095.55	-2.29185	4.55e-177
ACLY	5917.62	-1.34271	7.9e-85
NR4A1	5912.26	-2.55746	1.4e-196
SELENOW	5900.94	-2.58835	6.35e-280
GARS1	5893.36	1.01199	1.55e-42
TMEM64	5847.22	2.01809	3.29e-156
SIK1B	5798.82	-1.6887	6.74e-83
TARS1	5687.37	1.36854	9.48e-94
TRAK2	5686.97	1.11819	1.72e-48
PPDPF	5686.38	-1.74762	2.45e-85
GYS1	5658.51	-1.3631	9.34e-55
PALM2AKAP2	5654.61	-1.30759	6.13e-07
SRF	5580.8	-1.36784	4.36e-75
OR51E2	5569.57	2.77184	1.08e-54
NLGN2	5552.83	-1.31188	3.18e-48
PMP22	5518.94	-1.30453	2.02e-51
SAP30BP	5497.22	-1.06317	1.84e-64
BCAT1	5472.57	1.72361	3.5e-134
USP53	5469.94	-1.63569	1.21e-112
ITPRIP	5423.66	-2.09426	1.61e-12
KRT80	5373.62	-1.85622	9.11e-101
FADS3	5370.83	-1.0685	2.2e-47
SSX2IP	5341.03	1.17732	4.21e-71
CYP24A1	5286.51	2.92097	7.87e-45
PTPRZ1	5207.75	-1.33838	2.9e-62
PLXND1	5184.12	-1.52084	2.93e-58
PPM1K	5150.62	1.29373	7.77e-82
FDPS	5148.59	-1.46504	5.21e-102
COL9A2	5090.65	1.459	6.5e-74
STK39	5082.47	-1.80958	1.59e-161
SGK3	5056.45	-1.041	9.68e-43
P4HA2	5039.01	-1.71072	1.16e-121
DIO2	5008.26	1.64626	2.58e-106
CXCR4	4976.87	-1.02027	2.5e-39
PER1	4970.38	-4.1212	0
RTL8C	4942.02	-1.30502	1.71e-75
PPIF	4930.74	-1.04138	1.43e-50
OGDHL	4867.53	-1.24023	1.24e-55
HK2	4846.12	-1.90115	3.96e-23
MBNL2	4835.88	1.22904	6.69e-74
LYPLAL1	4796.02	1.53986	2.34e-59
FAM174B	4760.69	-1.00376	6.5e-57
BHLHE41	4758.15	1.06921	4.64e-55
MT1E	4730.18	-1.24905	1.29e-73
RNASE1	4712.49	1.79047	1.27e-110
CXADR	4712.42	1.49297	2.11e-74
NFAT5	4710.27	1.06618	5.6e-46
LPGAT1	4655.93	1.51341	1.04e-94
TMEM50B	4641.69	-1.08413	2.13e-46
UNC5B	4566.37	-1.63681	2.93e-58
CYP4V2	4490.23	1.4234	2.78e-108
PSAT1	4480.44	1.98826	3.18e-135
SLC25A1	4421.96	-1.30779	5.54e-83
GRAMD1B	4414.63	-1.23068	5.67e-37
OXCT1	4372.9	1.52301	1.49e-85
ADSS1	4352.68	-2.18502	1.87e-162
LTBP2	4341.62	2.92253	0
SLC22A17	4323.28	-1.01478	6.44e-33
TBC1D9	4288.9	1.12026	2.01e-56
ZMAT3	4266.66	1.35934	3.07e-78
LIPE	4218.4	-1.22686	3.68e-38
AHDC1	4151.43	-1.05792	9.84e-30
HSF4	4144.08	-1.08907	2.44e-09
ETS2	4134.52	-1.33407	1.04e-55
MYADM	4120.3	-1.30881	7.08e-54
PHLDA1	4092.49	1.32466	1.62e-67
TLE1	4056.83	-1.1837	1.63e-60
CD320	4025.97	-1.3268	8.13e-73
CAP2	4003.21	1.1403	2.61e-56
SLC45A2	4000.2	1.30411	7.86e-83
PAX6	3999.85	1.50399	2.08e-123
ITPR1	3999.72	-1.06932	2.2e-38
PPP1R15A	3981.6	-1.499	2.97e-115
TCEAL3	3910	-1.95848	2.41e-182
TBL1X	3894.75	1.04372	7.28e-55
HMOX1	3842.33	-1.01269	5.77e-07
NADSYN1	3823.54	-1.05913	5.47e-42
LRRFIP2	3815.71	1.26463	2.87e-71
AUTS2	3745.41	1.07229	2.46e-57
CSF1R	3693.53	-1.90812	1.27e-136
NR1D2	3678.04	1.06775	9.28e-56
MCC	3662.85	1.4353	5.63e-98
MOCS1	3660.82	-1.55156	1.37e-95
MT1X	3640.2	-3.4223	0
DAB2	3610.74	1.3563	2.21e-67
EXOC6B	3603.85	1.01931	5.35e-48
SIAH1	3599.6	1.3281	5.02e-93
MANF	3593.48	-2.26271	1.02e-235
LRRC42	3584.57	1.40237	3.1e-90
GPCPD1	3568.84	1.04647	8.55e-48
ZMYND8	3543.23	1.47681	2.48e-71
CPVL	3518.97	1.56667	9.77e-113
ID2	3517.62	1.0703	6.34e-56
PLEKHH1	3485.48	-1.55014	2.33e-119
ST3GAL5	3464.97	-1.82763	7.08e-77
KLF6	3463.53	-2.6991	8.37e-213
PAQR4	3463.33	-1.20227	1.25e-36
DAPL1	3443.79	4.90819	9.12e-142
ID3	3372.14	2.82014	2.58e-263
CNOT8	3370.56	-1.46134	3.63e-99
VEPH1	3367.35	3.18126	0
HMGCR	3360.07	-1.37586	1.39e-68
UNC13D	3333.45	-2.19905	4.92e-110
DRAM1	3297.2	1.41147	6.8e-63
CFI	3295.15	2.6604	9.39e-188
BCO1	3287.12	1.18591	3.57e-42
PHGDH	3237.35	1.41514	1.15e-76
PRKCI	3232.98	1.27401	6.84e-64
DNAJB11	3218.75	-1.41989	2.91e-96
UNC119	3218.48	-1.10457	2.88e-54
PRSS12	3187.65	1.53853	1.45e-95
CEBPD	3182.39	-1.31124	6e-56
UPK3B	3178.14	-1.70383	2.4e-131
ERMN	3159.32	-2.44477	2.82e-126
STAT6	3135.12	1.2798	1.6e-78
MSRB3	3126.48	1.09391	3.68e-32
KLHL29	3089.41	-1.12998	1e-40
SOX4	3073.19	1.21609	2.14e-39
PCYT2	3059.57	-1.82451	4.74e-143
LSR	3048.75	-1.50184	1.73e-66
CRISPLD1	3045.98	1.49042	6.69e-87
SFRP5	3040.5	-2.90031	3.38e-172
KIF21B	3036.98	-1.82441	2.96e-63
AP1G2	3034.52	-1.06053	1.12e-51
MDM2	3033.55	1.06865	4.32e-51
EGR2	2986.77	-1.3486	8.94e-11
RTL5	2953.83	1.38684	5.48e-82
SH3BP5	2945.86	1.95522	7.22e-189
NFKBIA	2918.29	-1.60419	5.02e-124
GPR180	2909.87	1.47536	4.07e-76
PTPN21	2891.12	1.00474	1.67e-50
TM7SF2	2886.98	-1.70379	2.43e-100
ARVCF	2879.17	-1.14943	5.02e-36
SLC16A14	2869.91	1.92836	1.8e-89
MAFF	2836.45	-1.75626	4.3e-20
ARMC9	2836.23	1.55203	4.22e-128
CD68	2786.16	-2.03909	8.31e-105
TTLL12	2774.82	-1.01525	1.5e-30
DCXR	2769.15	-2.12183	4.17e-140
UCP2	2764.81	-1.72688	7.05e-132
CBS	2720.26	1.12192	1.48e-38
PPME1	2704.79	-1.01121	2.46e-51
ST6GAL1	2697.3	1.94963	8.55e-133
ACAT2	2673.51	-2.29103	2.04e-156
HACD1	2629.31	1.06346	4.68e-45
TTC28	2591.42	1.07109	3.9e-32
CARS1	2583.34	1.28	4.74e-68
DTNA	2575.62	1.61349	2.38e-122
ACAD11	2575.27	-1.27585	5.54e-67
ENC1	2566.92	1.14184	5.11e-48
TRIM22	2558.12	1.21914	9.81e-67
CNGB3	2542.82	1.61532	1.74e-10
ABCC4	2542.54	2.70135	2.72e-258
SLC16A4	2536.55	2.6131	1.03e-264
HNMT	2523.87	3.00738	2.38e-190
CHN1	2499.91	-2.58002	1.88e-135
CRELD2	2496.78	-2.19138	7.04e-196
STARD4	2489.27	-1.80843	1.74e-75
LDLRAP1	2476.04	-1.02369	1.34e-24
SEMA4A	2474.5	1.94672	3.94e-147
MLYCD	2473.79	-1.06916	1.68e-41
OPHN1	2449.36	1.09315	4.76e-42
TRAFD1	2432.26	-1.4144	9.49e-68
NOL3	2401.94	-1.17878	1.97e-09
SETDB2	2395.49	1.14742	2.13e-47
TLE4	2392.99	1.35208	1.53e-84
SLCO4A1	2389.53	-2.91704	3.12e-229
MIOS	2362.95	-2.10685	4.03e-179
CDK2AP2	2355.26	-2.06812	1.94e-169
C1GALT1	2327.41	-1.10766	5.09e-28
SYTL3	2326.63	-1.52915	4.8e-87
CAMSAP3	2326.33	-1.04839	8.62e-24
KLHL3	2318.77	1.50456	1.2e-12
RRAD	2313.02	-5.18876	9.77e-135
FKBP5	2312.83	-3.17662	0
TRIM47	2303.3	-1.28836	2.97e-63
LRCH4	2285.76	-1.38621	5.53e-60
SAT1	2272.31	-1.03348	3.49e-42
DPYSL4	2262.97	-1.2189	3.89e-35
PTPRB	2250.87	2.53193	4.22e-122
TRIM2	2247.58	1.28281	2.48e-43
MMAB	2225.84	-1.41607	2.02e-78
CYP1B1	2218.86	3.43143	7.57e-295
BTBD3	2216.97	-1.41356	7.46e-55
BEX2	2214.38	-1.15991	3.29e-51
TBL1XR1	2213.83	1.21297	1.93e-43
TMEM126B	2209.78	1.12257	7.53e-43
KLHL7	2193.01	1.15326	2.15e-63
CCDC51	2179.31	1.20402	1.68e-51
F2RL2	2176.69	2.17556	6.57e-117
ERG28	2176.46	-1.22714	3.63e-53
TCP11L2	2123.94	1.52199	3.08e-100
LIX1L	2122.94	1.12505	9.6e-58
NCKAP5	2121.49	-1.77857	2.49e-125
CRELD1	2108.93	-1.73466	3.17e-123
CDK6	2102.63	1.2155	1.32e-45
PPFIA4	2093.87	-1.86852	1.94e-07
BTC	2080.33	1.32388	2.86e-58
AC000093.1	2078.04	-1.2605	6.54e-38
CLCN4	2070.91	1.17035	9.62e-37
KLF15	2069.22	-1.08162	2e-29
ZFHX3	2062.99	1.20962	1.01e-38
YPEL3	2055.41	1.04074	3.43e-28
EBP	2045.65	-2.11477	1.27e-129
ACSS1	2037.11	-2.97375	2.61e-169
AVPI1	2026.32	-1.42546	4.83e-44
ASNS	2025.73	1.50018	4.17e-70
TRIB1	2025.12	-1.79394	1.56e-87
NEBL	2014.22	1.15209	5.47e-46
MST1R	2013.27	-1.76214	2.35e-121
JHY	2012.34	1.00419	7.37e-43
SELENOP	2010.74	2.22531	9.42e-143
PRRG1	2009.83	1.34897	1.55e-46
CIAO2B	2008.46	-1.15061	7.97e-47
JAM3	1977.04	1.0621	6.14e-49
SULF1	1974.56	1.63456	4.13e-15
SATB1	1962.9	1.3108	1.37e-74
NCOA7	1957.51	1.23608	1.24e-47
MN1	1947.79	-1.78402	2.55e-15
SLC25A25	1946.85	-1.32474	2.22e-29
SOCS3	1945.3	-1.10702	7.01e-41
CEBPG	1936.18	1.58252	1.2e-90
LRP8	1934.84	-1.10575	4.92e-54
HMGN4	1928.96	1.05016	1.1e-36
ATE1	1923.91	1.02576	1.11e-38
RAB30	1918.5	1.17781	2.32e-59
ATP10B	1898.98	1.10284	2.91e-19
IGFBP3	1898.97	2.29473	3.79e-18
NQO1	1898.96	1.43015	2.75e-51
HILPDA	1891.65	-3.792	1.62e-44
ADHFE1	1873.9	-1.01004	8.78e-42
PSD3	1867.45	1.96345	7.29e-122
SLC1A4	1866.4	1.06661	2.73e-41
MVD	1854.09	-2.16396	1.23e-160
CPA4	1853.54	-2.15786	5.35e-106
FAM111A	1850.59	1.08564	8.83e-45
ABCC11	1850.19	4.86906	0
SCARA3	1848.7	1.38438	8.41e-74
HKDC1	1846.35	1.8582	8.47e-58
GMPPB	1842.78	-1.30176	5.37e-48
AC020765.6	1841.8	1.40821	8.8e-55
ASIC1	1830.56	1.67761	8.55e-87
EFR3B	1810.87	-1.29172	7.25e-41
TCF7	1809.57	1.36127	4e-41
PLS1	1808.96	-1.26744	7.3e-49
ARHGEF2	1792.39	1.73119	2.96e-83
ANKRD6	1791.18	1.06146	3.37e-40
PGP	1789.04	-1.09689	1.25e-44
FLVCR2	1781.55	-1.27268	1.39e-51
GSTM3	1777.7	-1.15816	1.18e-55
HDAC9	1775.22	1.69124	4.72e-100
ZNF331	1770.66	-1.34736	1.92e-05
ARMH4	1770.23	-2.54666	7.03e-95
GPRC5C	1769.26	1.36239	6.17e-64
COL4A4	1764.49	1.4058	1.02e-76
OSBPL11	1764.02	-1.00041	1.16e-38
DGCR6	1723.89	-2.14136	8.69e-151
NREP	1720.76	2.27068	5.11e-103
SDF2L1	1715.18	-2.70182	4.56e-170
NECTIN1	1706.1	1.28641	1e-40
SPAG17	1679.36	3.00257	7.04e-196
CAV2	1672.39	1.34221	2.54e-47
FAM78B	1668.69	-1.02857	3.5e-42
GAB2	1666.97	1.00269	5.46e-31
H1-0	1658.03	-1.31809	5.29e-36
EMB	1656.98	1.40476	7.79e-58
IFIT1	1654.58	1.10748	3.64e-51
LRRC7	1629.82	3.01801	6.81e-255
NFKBIZ	1611.92	-1.29186	6.5e-61
NANOS1	1608.37	-1.25778	2.23e-30
RGS3	1606.18	-1.24834	2.69e-50
CSPG5	1594.83	-2.2094	3.72e-138
PIK3R3	1588.01	1.79075	5.7e-123
ITGBL1	1574.08	2.43916	8.17e-193
SLC7A11	1570.26	3.58211	9.48e-282
PFKFB4	1564.17	-2.89617	6.13e-12
FRMD4A	1557.25	1.33083	9.35e-55
ABCA1	1553.6	2.38272	4.04e-106
COBL	1544.34	1.50898	6e-76
CCL2	1539.26	1.91769	8.08e-11
TXNIP	1524.66	3.68129	0
TCEAL1	1515.42	-1.05395	2.71e-34
COL4A3	1514.16	1.3626	1.86e-54
PLEKHA6	1503.53	1.92955	6.91e-119
ECM1	1493.84	-2.04685	3.29e-81
AACS	1486.54	-1.08998	1.08e-46
MPP2	1481.04	-1.10291	1.64e-26
CAV1	1478.55	1.1552	1.23e-28
OSBPL10	1477.64	-1.39982	1.09e-75
FAM107B	1472.81	-1.93196	9.43e-91
TNIK	1468.15	1.34038	1.01e-56
DMRTA1	1461.1	1.12495	2.97e-45
MAN1A1	1457.79	2.0871	1.61e-111
CLDN2	1457.3	1.24434	2.35e-60
HYAL1	1451.49	-1.04093	9.68e-39
SLC2A3	1447.22	-1.39221	4.03e-43
MANEA	1441.34	1.02173	7.01e-31
TMEM256	1440.07	-1.02144	3.68e-32
TUBB3	1439.58	-1.58157	3.37e-79
SPAG4	1432.54	-2.25428	2.02e-91
SEPTIN5	1430.82	-1.19261	1.91e-38
SLITRK4	1428.31	1.96362	8.3e-102
GAS1	1427.7	1.05563	2.61e-25
NLK	1427.34	1.22231	3.11e-50
NR4A3	1426.6	-6.2954	1.43e-19
IFTAP	1424.05	1.30646	7.38e-56
MCF2L	1422.93	-1.01063	1.23e-22
LAMA4	1420.84	1.24817	6.73e-56
ST3GAL6	1413.27	1.53077	6.73e-62
ELN	1408.69	-1.2871	9.69e-36
DSC2	1398.22	1.30107	1.22e-62
FAHD2A	1393.67	-1.12118	8.35e-45
PLD1	1388.67	1.17566	9.54e-46
IFITM10	1388.63	-2.20491	8.99e-137
NAB2	1385.68	1.02507	2.05e-35
DHRS13	1380.01	-1.07366	2.41e-17
NR3C2	1373.63	1.27195	7.82e-48
UCHL1	1370.52	1.10511	6.32e-39
PRELP	1359.13	2.41422	8.06e-28
RIMKLB	1356.73	1.12093	9.1e-45
EXPH5	1356.02	1.08546	4.07e-42
CYP46A1	1355.32	-1.59195	1.8e-77
SLC4A5	1346.46	1.33869	2.68e-45
LGALSL	1331.85	1.17116	2.65e-43
SIRPA	1323.47	1.42057	1.12e-46
RASGRP3	1322.64	1.10272	1.93e-42
IGFBP5	1318.97	-1.72048	2.97e-07
NSDHL	1318.73	-1.48591	1.97e-63
RNF24	1310.35	-1.12757	1.14e-24
SCNN1A	1307.58	-4.18478	0
WEE1	1306.73	-1.10183	6e-26
DEPP1	1306.03	-1.88716	2.59e-57
TGDS	1303.84	1.047	1.06e-25
ARSB	1288.64	1.13819	1.03e-43
LIPG	1288.07	-2.37154	1.56e-150
SH3D21	1282.19	-1.39355	5.76e-10
GPM6A	1275.83	1.88688	1.48e-91
NFIL3	1275.14	-1.23029	6.43e-40
ARHGAP33	1269.32	-1.09418	5.71e-26
FAAH	1264.84	-1.06526	1.41e-31
FRMD6	1259.37	1.8221	9.66e-73
RHOJ	1235.89	2.65184	1.54e-141
TRNP1	1232.75	-1.59323	1.51e-71
NECAB1	1232.12	1.48661	2.21e-50
ELK3	1231.21	1.15586	2.05e-29
TACC2	1230.86	1.25139	6.15e-47
PIK3IP1	1225.68	2.51208	1.43e-129
ANGPTL4	1214.95	-2.78898	9.57e-13
SPRY1	1203.07	1.72354	9.13e-60
B3GLCT	1191.27	1.43969	1.86e-58
ARRB1	1168.15	1.65993	3.85e-69
PDE2A	1160.31	-1.88607	1.68e-12
HLF	1145.76	2.05813	1.07e-100
PARP14	1142.61	1.69034	1.02e-73
CLCN2	1136.72	-1.7529	5.74e-83
ZNF532	1123.74	1.56854	4.63e-60
EIF4E3	1122.17	2.34368	1.55e-129
SERTAD3	1114.57	-1.3001	4.05e-50
TMEM72	1109.06	-2.42718	1.37e-17
LRRC2	1107.55	1.90553	6.24e-77
MDGA1	1099.56	2.31427	2.94e-132
USP3	1099.33	1.09992	1.6e-37
SMPD3	1097.64	-1.31885	3.29e-36
ADRA2B	1096.74	-2.93423	1.28e-36
PLSCR4	1091.76	1.38691	1.15e-60
CHDH	1091.47	1.13745	7.37e-36
PC	1091.31	-1.97626	1.3e-94
TCFL5	1088.95	-1.11651	1.87e-33
RIDA	1086.83	1.3436	6.44e-44
LPCAT2	1086.58	1.17082	2.27e-33
NHSL1	1084.52	1.51824	6.29e-52
NELL2	1079.15	-1.43615	1.51e-58
JDP2	1076.5	1.55822	7.69e-48
DUSP5	1071.06	-1.95334	3.28e-83
REPS2	1069.36	-1.05614	1.08e-32
INO80D	1066.42	1.01435	6.79e-27
ASL	1063.97	-1.31071	1.7e-43
CABLES1	1058.15	1.38904	3.96e-37
IFIT3	1057.49	2.19884	1.15e-63
SLC38A2	1054.58	3.08871	2.21e-198
RHPN1	1050.52	-1.23964	6.9e-31
ZNF618	1050.49	2.91085	3.06e-146
PRKG1	1045	1.5801	4.54e-55
MLLT3	1041.81	-1.08334	1.28e-30
KCP	1040.76	1.21645	1.3e-21
MTHFD1L	1034.23	1.17276	8.13e-33
JPT1	1033.18	-1.62907	5.86e-76
NTNG1	1029.88	1.24509	3.97e-33
PNP	1026.94	-1.10994	2.69e-28
GBP3	1024.62	1.65208	1.89e-71
RIMKLA	1024.04	-1.59146	7.02e-09
SEPTIN4	1023.71	-1.04264	1.36e-30
FAM131A	1022.63	-1.02145	1.85e-30
SSPN	1019.49	1.95655	2.15e-85
CYB5R2	1018.84	1.25496	5.61e-34
FEN1	999.533	-1.26029	8.21e-43
SERINC5	989.552	1.27248	5.1e-45
KCTD4	988.991	1.23923	3.17e-27
CHRDL1	980.237	1.45667	3.02e-55
MAP3K5	979.594	1.6567	2.54e-71
SLC26A7	978.73	5.6238	1.8e-266
NOG	972.549	-2.59065	2.87e-14
AC074143.1	970.351	-1.12406	1.28e-20
FAM122A	965.366	-1.18515	1.35e-25
PTGIS	963.035	1.63163	8.19e-76
MDFIC	961.741	1.02804	5.39e-30
CLEC19A	961.186	3.23775	5.57e-217
KIAA0895L	956.68	-1.18434	2.61e-37
FLRT3	947.912	1.5617	6.63e-54
BCL2	946.469	1.68608	7.94e-71
AMTN	939.511	3.66394	2.77e-37
KLHL13	939.432	1.18967	8.95e-34
PLAAT4	924.957	1.63047	1.76e-55
GXYLT2	919.967	1.11554	1.31e-26
FOXP1	919.016	1.74441	4.74e-70
RGS9BP	917.008	-1.06705	7.94e-24
DSC3	909.401	1.611	3.75e-72
GALK1	905.925	-1.07067	1.6e-23
JPH2	905.166	-1.39004	8.33e-34
SCN1B	898.559	1.37375	3.2e-40
HSD17B7	897.29	-2.28582	8.31e-106
CTNNBIP1	892.924	1.00153	1.58e-17
ALDH1L1	890.303	-1.05078	1.39e-30
PCSK2	882.45	2.22	4.72e-100
DDB2	881.774	1.00773	1.01e-23
ATF3	881.03	-1.60814	2.72e-60
S100A1	877.53	-1.42871	4.02e-43
OCA2	877.284	-1.0549	1.58e-21
NTRK2	872.545	1.18227	8.21e-36
ADAMTS12	870.615	1.03401	1.06e-28
LHPP	870.002	-1.40639	8.77e-50
GCDH	868.158	-1.07256	1.94e-28
N4BP2L1	864.036	1.84823	2.4e-67
IFIH1	862.649	1.20201	2.71e-40
VSIG10	858.431	1.76327	7.98e-77
FAM149A	853.411	1.268	5.04e-40
BEND7	852.236	1.43047	1.73e-55
BRINP1	849.331	-1.14438	2.67e-22
AC138969.1	847.998	1.52098	1.29e-05
TM4SF18	841.845	2.53142	7.92e-21
MCOLN3	833.534	1.38264	2.42e-48
TMEM97	829.069	-1.40552	1.54e-39
CCDC28B	825.142	-1.44977	6.31e-40
KCTD1	824.907	1.09127	3.92e-25
RAB20	824.307	-1.3234	1.11e-37
CKB	824.275	-1.1787	8.7e-24
CNTN4	819.495	2.07772	9.4e-101
DLC1	818.642	-1.06214	2.39e-25
MEIS1	818.638	1.1212	1.18e-32
MAMLD1	814.955	1.65689	2.62e-52
MVK	800.622	-1.48879	5.49e-47
SRGAP1	797.798	1.76139	1.02e-58
DENND1B	785.758	1.66959	2.01e-60
ROM1	781.938	1.06525	8.57e-30
PAPSS2	778.452	1.27296	5.12e-37
TMEM155	773.564	2.95717	1.24e-139
SYT14	772.916	2.07446	3.11e-71
COL1A1	770.865	1.34105	1.41e-43
PRR5	769.137	-1.50051	3.87e-34
DCDC2	761.499	2.10117	3.85e-90
CPNE8	756.979	1.04114	9.74e-21
CDH11	755.169	-1.71641	1.94e-50
PRICKLE2	754.984	1.66441	5.65e-61
KALRN	751.809	1.33487	1.7e-36
TBC1D30	750.476	2.10896	1.04e-78
GCAT	749.653	-1.24359	5.68e-29
GPR161	749.611	1.13404	2.53e-26
SLC2A6	747.596	-1.22388	1.71e-34
DNAJB5	746.677	-1.52093	8.42e-50
ADGRA2	738.841	1.17047	6.48e-23
EGR3	735.314	-1.81013	2.09e-36
PCSK1N	735.058	-1.56827	1.65e-29
ERAP2	731.906	1.08974	2.6e-26
ID1	730.508	1.16693	7.37e-25
PLA2R1	729.836	1.27659	1.04e-38
CDHR5	725.055	-1.01853	5.6e-14
MLXIPL	724.113	-2.10988	1.2e-88
LAGE3	723.497	-1.003	4.12e-19
PIM2	722.116	-1.36537	6.63e-37
CNTNAP3B	718.809	2.09704	5.01e-69
PTGER2	710.345	-1.70554	8.88e-43
SRRM4	710.2	1.14928	2.29e-22
NIPAL2	707.82	2.5009	1.17e-112
FBXL8	706.117	-1.2148	7.63e-24
DAPK1	705.062	1.24326	8.73e-35
DPCD	704.859	-1.01109	1.77e-22
CNRIP1	703.645	1.77771	2.62e-68
DUSP2	695.023	-1.40529	7.63e-24
MAOA	695.011	-1.44802	3.03e-42
CDH3	688.185	-3.65549	1.91e-192
BST2	686.374	-2.29831	6.64e-82
FAM83B	679.685	2.26331	6.96e-96
PCK2	672.414	1.21613	1.4e-28
HSD17B11	672.369	2.08538	5.63e-68
OSGIN1	671.832	-1.37052	2.79e-18
ARHGAP42	665.498	1.22069	5e-31
DSC1	663.775	3.5569	5.52e-163
KANK3	663.249	-1.22516	2.67e-21
GBP1	656.468	-1.51048	1.05e-24
OCEL1	650.154	-1.17557	2.42e-25
TANC2	648.709	-1.21235	3.74e-23
SMTN	648.693	-1.9052	1.04e-40
TMEM59L	648.082	-2.76526	3.63e-124
ABCG1	641.62	2.00007	1.24e-55
RNF180	639.802	1.05401	2.81e-24
RAB4B	636.195	-1.12181	7.65e-20
ATG10	634.718	1.83004	3.46e-63
VTN	633.359	1.26177	1.57e-35
ENTPD8	633.345	-1.26943	1.53e-29
CPEB3	628.911	1.28252	7.82e-33
SYT1	628.549	-2.62691	5.37e-100
OSR1	623.994	1.87388	4.89e-55
ACSL5	619.624	2.01143	1.66e-69
STON1	611.626	1.30275	8.29e-33
LRRC20	610.807	-1.23359	7.8e-29
PCDHGA2	608.697	1.02949	4.61e-22
PRRX1	601.588	1.54226	8.09e-42
ESPL1	598.552	2.1726	8.25e-78
CORO2B	594.828	3.13671	9.83e-126
GSTT2B	591.136	-1.19164	9.37e-25
PNPLA7	590.185	1.00726	6.02e-16
HES4	588.305	-2.43665	4.91e-11
LDHD	579.963	-1.00636	4.66e-15
PTCH1	573.877	1.29222	8.02e-28
PET117	571.525	-1.26139	8.38e-30
FAM234B	568.523	-1.19021	9.94e-18
AC073896.1	567.16	-1.09982	1.8e-18
C1QTNF1	563.176	1.66361	7.51e-36
MUC1	563.083	-1.27002	1.71e-14
SH2D4A	561.999	1.42957	4.08e-32
NEGR1	560.534	2.30586	2.47e-61
LIFR	557.913	-1.2496	7.06e-27
TPPP3	551.364	-3.77231	1.93e-157
PTCHD4	549.475	1.61968	1.34e-35
CCDC74A	549.361	1.17767	9.33e-28
KCNMA1	548.697	1.11915	7.23e-21
ZNF775	544.453	-1.10016	2.42e-13
MPV17L2	543.772	-1.09776	2.67e-20
KCTD15	538.911	2.10454	2.27e-61
NME1-NME2	538.8	-1.42288	1.09e-21
SPATA2L	538.01	-1.30022	1.58e-20
BICDL1	534.081	-2.14905	2.61e-53
SLC44A5	531.747	2.08099	2.98e-72
NPR3	531.084	-1.64806	1.13e-33
SIPA1	530.449	-1.1325	6.9e-17
PARP8	528.127	1.04137	5.02e-15
LRRC4B	526.204	1.75376	2.23e-48
BAALC	517.915	1.47479	3.2e-35
HERC6	515.525	1.87612	9.28e-54
ASIC3	515.155	-1.03163	1.92e-18
MNDA	512.334	6.64591	2.3e-118
SLC26A6	510.068	-1.22995	1.43e-24
CHRM3	510.052	-2.51782	3.72e-92
PEBP4	509.412	-2.11675	1.56e-67
TMC6	509.231	1.12523	1.43e-21
AK5	507.363	2.23588	1.21e-71
PLCH1	504.822	1.56388	3.07e-29
ANGPTL7	503.536	1.69983	1.36e-44
CITED4	503.37	-2.14348	9.02e-45
CCNA2	501.505	1.76725	6.55e-48
MBNL3	497.211	2.17531	2.19e-66
NOX4	495.734	3.55536	2.11e-121
ME1	495.65	1.13356	9.15e-24
ROR2	495.426	-1.37897	3.74e-16
ACTA2	493.172	1.16003	2.65e-24
CIART	492.808	-1.17618	1.61e-24
DDO	491.187	1.19994	1.87e-25
MINAR1	490.208	2.7474	2.12e-96
KIF26B	489.016	3.22748	6.25e-110
A4GALT	487.74	-1.21841	8.21e-18
SCN8A	486.318	1.12819	5.47e-22
EVA1A	485.285	2.47231	1.33e-59
BTN3A2	484.664	1.24033	1.31e-25
SMAD9	483.132	2.6305	6.37e-85
RAB3IL1	480.707	1.68846	2.51e-41
IFIT2	479.632	1.75912	5.32e-40
SOX6	476.112	2.66965	7.01e-97
SLC8A1	475.419	2.97936	3.97e-105
GCH1	474.869	-2.3273	9.12e-49
KLF2	473.144	-3.09371	1.12e-110
PCDH17	471.918	2.93397	1.4e-109
PLCL1	471.311	2.17958	2.75e-70
PSPH	470.036	1.0786	3.85e-20
SORCS2	466.397	1.83366	1.65e-44
IGFBP6	466.041	1.18245	5.62e-18
RAPGEF4	461.685	2.9084	2.47e-83
ZNF784	461.522	-1.01418	1.8e-14
NYX	459.866	1.99552	3.19e-08
ETV5	451.843	1.56983	4.98e-18
GGH	451.144	-1.14522	2.37e-19
TMEM91	450.333	-1.16656	3.7e-14
ARRDC2	450.111	-1.36194	2.81e-17
MAMDC2	446.39	1.62605	1.31e-38
CBWD6	445.199	-1.19308	0.00143549
ARHGEF4	441.984	1.24935	2.3e-22
SMPDL3A	438.893	2.29514	2.52e-66
RBM24	438.242	1.90861	7.71e-45
MICALL2	437.267	-1.10848	5.13e-18
NIM1K	437.247	-1.94839	2.14e-43
MSI1	436.801	1.16705	1.83e-22
GALNT18	436.603	-1.72094	5.12e-35
EPHX4	434.599	1.00582	9.15e-16
FAM13C	431.913	1.5787	8.6e-38
AADAT	431.613	1.68054	1.5e-30
LXN	430.08	1.45218	2.87e-31
MT1F	429.145	-1.22564	1.21e-24
SLC12A8	428.479	1.6375	2.99e-39
AJM1	428.369	-1.45801	3.34e-19
PDZD7	428.166	-1.71939	6.97e-20
BMP8B	428.081	-2.21041	3.56e-63
KIF20B	426.966	-1.03047	1.51e-14
PRR7	426.948	-1.05933	3.09e-12
CPED1	425.87	1.20312	5.15e-23
DDX58	422.763	1.13918	6.29e-19
AK7	422.578	-1.6319	5.93e-37
PDE1C	420.636	-1.06314	2.17e-16
B3GAT1	419.795	2.27329	7.21e-66
ELFN1	419.345	1.84733	1.87e-46
REEP6	417.746	-1.29023	2.75e-22
QPCTL	415.841	-1.26603	1.65e-19
SLC13A4	415.254	-4.38887	1.31e-108
SOHLH2	414.162	2.60967	5.11e-63
CEP85	412.068	-1.23242	1.36e-18
SBSPON	411.904	1.01169	6.9e-15
INPP5J	406.177	1.00687	1.3e-12
CCDC61	405.39	-1.04498	1.39e-13
TUBB2A	405.165	-1.18447	1.15e-20
ING2	403.194	-1.82786	6.81e-45
KBTBD8	401.939	-2.09242	3.43e-41
EPHB2	401.819	1.16052	6.93e-18
MSANTD3-TMEFF1	399.314	2.0425	1.63e-07
ARHGAP24	398.864	1.0309	2.83e-14
CD74	398.475	3.70102	8.61e-122
C3orf62	397.623	1.09497	8.68e-18
MCTP1	394.185	2.49313	4.03e-60
GUCY1A2	391.473	1.702	4.47e-39
RBMS3	389.606	1.23459	4.85e-16
TMEM53	388.48	-1.00028	1.75e-13
FAM181B	385.67	1.57893	6.32e-25
RAB3A	384.668	-1.28199	2.86e-23
DOK5	384.469	1.87642	7.37e-47
LCNL1	383.21	-1.73167	8.09e-31
CPZ	381.919	4.33165	5.43e-102
ADCYAP1	381.595	1.18651	6.82e-21
EGF	380.651	2.73744	3.92e-78
APOL6	379.698	2.22796	6.57e-55
TRIM62	379.596	-1.10887	1.86e-18
ACOT7	379.401	-1.20767	1.35e-17
ZNF8	378.11	1.02055	8.09e-14
SH3PXD2A	376.526	-1.06419	1.27e-09
ERICH5	375.378	2.03797	7.96e-45
AC010323.1	374.1	-1.62057	1.55e-05
RELT	372.538	-1.23337	1.17e-17
MMP2	370.642	2.28915	1.84e-47
BRICD5	370.431	-1.16697	2.4e-16
CMTM3	366.902	1.41093	2.96e-24
ATP6V1FNB	366.556	1.78237	6.36e-33
TFAP4	366.528	1.14742	9.83e-15
ROBO2	366.167	4.15929	6.87e-113
DPY19L2	366.079	1.17709	3.08e-17
KCND2	364.148	1.98805	8.06e-43
SCHIP1	362.284	1.76384	3.13e-35
BHMT2	360.778	1.76436	4.58e-36
JPH1	360.58	-1.68666	5.94e-32
BMP6	360.565	2.15732	1.72e-50
MASP1	360.386	6.79556	5.15e-80
CLTRN	359.963	2.61229	2.74e-75
SGCD	356.035	4.35528	1.46e-117
KCNJ13	355.19	1.67671	4.48e-25
LGALS9	347.337	2.31477	4.7e-52
HES6	340.728	-1.3008	5.89e-20
SLC44A3	337.996	1.03959	4.06e-15
EDIL3	337.297	1.68984	9.45e-33
VWA1	336.395	-3.04192	3.18e-77
CARD6	336.346	2.68709	2.05e-73
TMEM63C	335.132	1.78509	2.39e-34
SMIM10L2B	333.646	-2.06052	5.32e-48
AKR1C3	332.386	2.4194	6.8e-51
TOP2A	332.038	-1.16654	3.3e-10
C2orf72	330.843	-1.55385	1.63e-16
RIN3	329.718	1.5602	8.2e-28
TMEM229B	329.442	-1.17387	9.35e-17
SPX	327.699	1.47711	4.44e-21
FBP2	326.014	2.92785	4.38e-73
TSPAN1	325.713	1.47647	1.22e-23
AKNA	322.558	1.36325	8.05e-23
BTBD8	319.622	1.26009	2.6e-19
NEFH	319.014	-1.51676	9.37e-26
GNGT1	317.852	3.19218	5.24e-84
MKI67	317.203	-1.32853	1.49e-15
AMIGO3	316.021	-2.65034	7.7e-56
CKS2	313.909	-1.5741	5.02e-25
TLR4	313.426	2.9132	1.56e-73
CFD	312.243	-1.49075	2.76e-19
GOLGA6L4	312.183	1.14149	4.72e-12
ENPP1	311.762	1.17828	5.22e-17
SLC35D3	310.477	4.75298	7.73e-102
PLPP4	309.323	1.82131	1.05e-36
MCAM	308.438	-1.65478	9.72e-24
CXCL12	307.194	1.13871	2.03e-16
KCND3	307.039	-1.46146	6.66e-21
IL17RB	306.894	1.16775	2.15e-17
MPP3	306.226	-1.17432	1.18e-13
ADAM12	305.947	2.46108	7.05e-45
PIEZO2	305.514	1.03758	4.68e-14
ZSWIM4	305.36	1.09232	4.53e-15
VANGL2	304.704	2.09098	4.83e-46
GSAP	303.577	1.07778	1.41e-12
STK32C	302.343	-1.11273	8.82e-12
GPR158	302.058	1.27978	2.41e-17
TSHZ2	301.304	1.26258	1.75e-09
PANX2	301.279	2.66895	3.26e-65
ARHGEF17	301.249	1.02802	1.08e-12
KIF26A	301.12	-3.69018	3.58e-85
CPNE5	300.688	1.75881	9.84e-24
GPT	298.392	-1.07387	1.26e-13
NPIPB11	296.702	1.02405	2.6e-08
PMAIP1	296.416	-2.07382	8.51e-41
ARG2	296.112	-1.4745	6.81e-24
TRPS1	295.273	1.15358	6.19e-13
TMEFF1	294.171	1.01799	2.99e-08
LRP1B	292.388	3.29152	1.5e-61
NOCT	288.6	-1.15524	1.68e-13
COLGALT2	287.623	1.49808	9.24e-25
ZNF154	287.314	1.02302	3.4e-12
ATOH8	285.345	3.71732	9.03e-86
FAM189A2	284.328	1.15535	1.19e-14
ADRB2	284.101	-1.1346	3.73e-15
SLC2A10	283.592	1.68641	8.8e-31
THRB	282.736	1.1364	2.16e-13
FAM189A1	281.293	-1.04346	2.34e-11
ARL9	280.983	-2.23566	4.29e-37
PDE5A	277.434	1.29687	1.64e-16
SLC35F2	277.351	1.42266	2.01e-19
MAP3K15	276.799	1.28577	4.91e-14
FAM155A	276.447	1.19275	4.27e-14
ZDHHC11B	275.754	-1.11451	1.34e-12
LYPD6	274.473	-1.2267	8.83e-16
BMPER	273.067	2.21581	3.78e-36
PCDHB2	270.81	1.53653	6.52e-20
CD302	269.807	1.22541	8.69e-14
CCN5	269.492	2.80847	1.53e-63
MGLL	269.138	1.65892	8.39e-28
RNF182	268.399	1.03355	5.65e-12
OAS3	268.259	1.06812	3.22e-08
GHR	266.735	1.04578	4.87e-12
RAPGEF5	264.149	1.02435	1.83e-11
NHS	262.431	1.83746	2.03e-29
ZNF467	260.349	-1.3145	5.11e-12
ACP5	260.347	2.19874	2.56e-41
CDC14A	258.87	1.19252	3.16e-14
RASL10B	258.598	1.60801	3.68e-26
KCTD16	256.539	2.34327	4.4e-42
JADE3	255.713	1.03184	1.84e-11
FRRS1	254.799	1.94928	6.02e-32
PCBP3	254.553	-2.65794	9.35e-55
ARHGAP28	254.483	1.3465	1.31e-10
EGLN3	254.4	-1.7992	5.15e-19
INSYN1	254.075	1.27098	9.38e-15
CHTF18	253.985	-1.04679	9.68e-11
CD274	252.399	1.59544	2.02e-20
FRY	251.742	1.93691	4.41e-22
HMCN1	251.552	1.85283	1.71e-30
CLDN23	250.088	1.35087	2.6e-16
CPEB1	248.968	3.22721	7.19e-65
MICAL2	248.86	-1.53292	5.14e-23
SERPINE2	248.796	1.95253	2.9e-16
TFEC	246.085	5.0785	3.45e-81
AL591806.2	245.337	-1.04552	8.65e-06
FEZ1	242.902	2.18761	2.24e-39
SLC6A9	242.797	2.25837	3.57e-41
NFATC2	242.086	2.00847	4.09e-33
FGF11	241.933	-1.14867	3.42e-08
ALK	241.446	3.63285	3.16e-73
IGF2BP3	240.697	1.47294	1.42e-17
ANLN	240.485	-1.40866	1.77e-13
SLC22A15	238.851	1.54494	9.52e-23
TGFB3	238.393	2.08815	1.66e-36
ROBO4	238.28	1.08165	1.54e-09
PRTFDC1	237.695	1.55033	1.04e-20
ELAVL2	235.852	-2.64573	1.87e-47
ARHGAP31	235.081	2.63406	1.26e-51
PTX3	233.328	1.61914	6.98e-18
CYP7B1	232.672	1.14186	1.33e-12
CHAC1	231.313	3.81211	4.81e-72
CHAF1B	231.173	-1.24433	1.6e-14
CAVIN4	231.025	2.14643	2.79e-36
MFSD2A	230.11	-2.29635	4.82e-40
KDR	229.436	-1.06206	3.08e-09
HMGA2	228.73	1.20517	1.06e-11
LRRK2	227.611	1.68348	5.15e-23
LRRC73	226.178	-1.24279	5.14e-12
PCDHAC2	225.991	1.04553	3.99e-07
AMIGO2	224.135	2.74188	2.82e-46
FHL3	222.442	1.4036	1.7e-16
AP000356.5	221.519	-1.19804	1.43e-07
NGF	219.713	1.89654	1.5e-24
NLGN4X	219.382	1.84345	5.16e-27
ADAMTS15	218.186	-1.21955	2.05e-11
ZCWPW1	218.143	1.3683	7.85e-15
LDLRAD4	217.324	2.09079	1.99e-34
RAI2	217.277	1.11198	3.55e-10
MAPT	215.903	-1.42597	6.34e-14
ISM2	215.481	1.72595	2.71e-17
ZNF391	215.469	1.22421	5.86e-12
CYP26A1	215.297	2.2455	1.16e-28
MAST4	215.099	2.03232	1.1e-31
AC068547.1	214.983	1.103	5.79e-07
ARID3A	214.682	-1.09832	9.01e-07
PCDH9	214.413	-1.48711	6.42e-19
MAB21L2	214.259	1.26689	6.34e-10
CD79A	214.257	-1.23718	2.39e-11
FKBP11	214.063	-1.16838	8.31e-11
CNNM1	213.81	1.30264	1.11e-12
PTN	213.717	1.09118	1.82e-10
MMP16	210.411	1.35877	1.6e-13
DNM3	208.986	-1.68768	2.5e-23
FAM107A	207.511	-1.07416	2.52e-05
SH3GL2	206.411	-1.03211	2.53e-09
TLR3	205.957	2.31146	7.48e-36
PTPN3	204.575	-1.01919	1.32e-09
S1PR1	203.767	1.52698	1.22e-17
GPR176	203.561	1.60192	3.2e-21
FRK	202.94	1.35984	2.43e-13
TMEM145	202.358	-1.64668	4.05e-19
CDH17	201.678	1.84681	1.64e-22
EPOP	201.109	-2.27138	3.11e-33
SOX15	200.796	1.00229	9.97e-07
GRIA2	200.26	-3.25077	1.71e-55
NEMP2	198.367	1.20389	2.81e-12
ADAM19	196.486	1.18529	2.9e-11
KLKB1	196.466	4.47943	7.09e-69
RPS6KA5	196.423	1.14875	1.46e-09
TBX3	196.174	2.96791	1.05e-44
CRACR2B	196.169	1.11384	6.99e-11
SPNS3	195.964	1.25189	1.22e-11
NEURL2	194.435	1.40767	1.34e-13
PRDM6	193.201	2.73602	6.55e-45
FGF13	192.612	1.42774	8.99e-16
TRANK1	191.991	1.18175	3.03e-11
ZNF521	191.759	1.75728	7.95e-23
ZNF697	191.714	1.08211	1.7e-09
FBXO36	191.493	1.2043	7.28e-11
IRAK2	191.291	1.54162	2.6e-14
CASZ1	190.93	-1.48164	1.18e-14
DACH1	190.43	1.35268	6.93e-13
FAXC	189.9	1.79855	2.85e-22
TPX2	189.416	-1.27054	5.05e-12
HAUS7	188.758	-1.01117	3.78e-08
RACGAP1	188.226	-1.11928	8.59e-10
SPHK1	188.113	1.29854	8.32e-13
HERC5	187.959	1.69247	3.55e-17
PLIN5	187.152	-1.0762	1.49e-09
ZNF624	185.873	1.13861	5.61e-11
VEGFC	185.582	1.26204	3.39e-12
MYO3A	184.151	2.56862	2.3e-32
PID1	183.083	1.16595	3.92e-11
ARHGEF39	181.949	-1.15628	1.51e-07
IZUMO4	181.754	-1.55924	1.7e-16
GPLD1	181.576	1.31652	1.77e-13
CACNB4	180.967	1.87653	4.35e-20
PKHD1L1	179.524	1.9156	1.62e-21
ARC	177.316	-3.40616	1.56e-53
AZGP1	176.324	-1.71393	8.85e-18
PCDHGA11	175.124	-2.25	1.7e-31
MB21D2	175.008	1.10618	3.97e-09
FBLL1	174.678	1.65261	5.98e-15
ELF3	174.212	-2.74822	4.99e-09
DAB1	172.128	2.72877	1.27e-40
ZNF415	171.891	1.07866	5.07e-09
B3GNT4	171.346	-1.83043	2.11e-17
PSG5	171.114	1.23382	3.21e-10
METTL7B	170.262	1.37994	1.23e-12
LNX1	167.689	1.05643	4.77e-07
SCGB1D2	167.538	1.79116	4.63e-21
DERL3	166.584	-4.65843	4e-56
PIK3AP1	166.422	4.24465	7.28e-58
ZWINT	165.875	-1.07297	2.55e-08
ZFPM2	165.68	-1.73936	1.07e-18
AGT	165.653	1.20152	1.94e-09
FANCA	165.238	-1.19828	5.39e-10
RGS9	164.906	3.00794	6.97e-40
CAMK2N2	164.7	-1.02063	9.93e-08
CADM2	164.406	1.7173	3.38e-19
CMYA5	161.319	1.67069	1.5e-17
PRX	160.846	1.11651	7.26e-09
GASK1B	160.591	2.03996	1.94e-22
PNLIPRP3	160.508	1.6461	9.02e-13
FOXD4	160.507	-1.27443	6.85e-11
GPER1	159.733	2.26953	3.9e-29
PCDHGB7	159.179	-1.69983	2.99e-18
AC135050.2	158.577	-2.37471	0.000206917
STAT5A	158.432	1.28007	3.15e-11
AC006486.1	158.279	-2.37656	8.31e-26
MYH14	158.189	-2.384	3.49e-30
WNT5A	158.157	1.48137	1.12e-13
RYR1	158.066	3.69097	1.08e-51
SAP25	156.414	-1.70182	1.73e-17
GPR62	155.909	-2.19782	4.03e-24
KLF4	154.733	-1.30396	3.84e-10
SERPINA5	154.389	-1.67468	2.23e-16
FBLIM1	153.425	1.00946	1.2e-06
TSPAN33	152.88	-2.06794	4.2e-24
FAM71F2	152.311	1.16972	1.02e-09
KIAA1614	151.119	1.24957	1.06e-09
ERVMER34-1	150.773	1.09573	1.98e-08
ZNF763	150.731	1.02699	2.56e-06
GPR39	150.555	1.96609	2.32e-15
ITLN1	150.191	1.20532	1.6e-09
CDKN2D	150.171	-1.0526	2.41e-06
LEF1	149.404	1.24847	2.15e-09
SAMD11	148.416	2.84008	9.93e-38
AR	148.205	1.04982	5.44e-07
ITGA11	147.575	4.10525	3.69e-50
DAPK2	146.578	1.09798	1.55e-07
GPR63	145.995	2.14555	3.55e-24
NMNAT2	145.363	1.43127	4.91e-13
ECM2	145.034	3.73178	3.86e-48
RHOU	144.977	-1.07593	6.34e-07
OLFML2B	144.894	5.25453	5.08e-47
RPS6KL1	144.352	-3.24364	1.68e-41
KCNC3	144.294	-2.44538	6.91e-25
TSPAN8	144.112	3.60693	5.92e-42
FSIP2	143.981	1.14793	1.15e-05
MLLT11	143.738	1.22383	2.4e-09
CYS1	143.269	2.60635	1.79e-31
MXRA5	143.215	2.17099	3.07e-22
PCDH20	142.953	3.78071	2.74e-45
PRR22	140.8	-1.35248	3.89e-10
BMPR1B	140.589	2.73619	9.15e-33
BACH2	139.766	1.46277	5.13e-10
KLHL31	139.601	1.27144	9.62e-09
TSPAN2	138.195	1.59719	9.13e-13
ICA1	138.186	1.18239	9.99e-09
OPCML	137.976	-4.12745	1.38e-48
CES3	137.723	-3.51015	9e-38
ALDH1L2	136.366	1.66014	9.89e-15
ADCY1	135.933	-2.24632	7.33e-25
PLA2G4A	135.885	1.08091	1.1e-06
PPP1R3G	135.306	-1.29954	3.05e-07
PDE3A	134.524	3.42849	1.66e-39
CYP27C1	134.462	3.22518	8.09e-38
MCIDAS	134.398	1.56224	1.28e-13
SULT4A1	134.131	-1.32891	1.62e-09
PRAG1	133.765	1.53685	2.29e-12
RAG1	133.112	1.6248	1.85e-14
PLCB1	131.974	1.10024	1.83e-07
PLGLB2	130.508	1.46901	1.63e-12
MYBL1	130.383	-1.75176	1.67e-13
HMMR	129.548	-2.46333	1.11e-24
NIPAL4	129.44	2.08355	3.35e-21
NIPAL1	129.341	2.3345	2.88e-24
SLC43A2	129.142	1.59633	4.7e-13
TNXB	128.904	-1.03506	1.92e-05
C8orf34	127.875	2.01769	2.3e-19
KITLG	127.486	1.76334	2.39e-14
RRH	127.381	3.99928	1.46e-38
POU3F2	127.028	1.01191	1.57e-06
RBPMS2	126.267	1.22774	7.55e-09
ELL3	125.697	-1.01935	4.56e-06
FIGN	125.21	1.23168	5.98e-09
B3GALT5	124.985	1.64956	5.32e-13
FGF14	123.525	2.70848	4.13e-27
ADGRG1	123.23	1.23537	1.02e-08
PPARG	122.045	1.01182	9.65e-06
XK	121.768	1.00234	8.4e-06
SH2B2	121.268	-1.10815	1.65e-05
SAMD14	120.937	1.70766	9.64e-14
PADI1	120.932	-1.71625	6.83e-13
SDCBP2	120.734	-3.43813	1.05e-35
FZD9	119.951	-2.02205	2.34e-17
ESR1	119.773	2.63833	1.82e-25
ROBO3	119.65	1.0471	1.39e-05
ADGRL3	119.552	-2.73211	4.59e-29
FOXP2	119.33	1.32693	7.6e-10
SPP1	118.324	2.87582	8.99e-25
VWA5B2	117.34	-1.83958	2.12e-13
PHETA2	116.496	1.07484	2.31e-06
ADRA2C	116.35	-1.04984	5.74e-05
SHOX2	116.237	1.04728	2.6e-06
QRICH2	115.835	1.22891	4.82e-07
LRRC3	113.631	-1.68824	9.65e-14
SLC15A2	113.512	2.64551	7.12e-27
HPN	113.48	3.06108	1.46e-30
GET1-SH3BGR	113.397	-1.24319	3.52e-05
CLMN	113.238	1.11141	1.97e-06
MACROD2	112.253	-1.30714	7.57e-08
TLR1	112.133	3.8561	2.94e-38
C16orf74	112.089	1.12841	3.17e-07
SPAG5	111.981	-1.30907	8.43e-07
ARHGAP26	111.569	-1.44312	2.08e-10
GFPT2	111.496	-1.91536	2.49e-16
RRM2	110.669	-1.64896	7.78e-11
SLC22A3	110.49	3.31946	1.88e-31
TCAF2	110.317	-1.00963	7.68e-05
HACD4	110.211	1.19402	6.44e-07
KCNMB3	109.92	1.27629	6.25e-08
LRRC15	109.199	1.76001	9.6e-14
ACTN2	108.644	-1.60119	3.08e-12
TIAF1	108.514	1.03259	1.99e-05
ABCC12	108.289	5.37179	4.35e-35
PNPLA5	107.481	-4.72713	1.29e-37
PODN	107.091	2.41655	6.24e-23
PRKCH	107.05	1.21884	1.33e-07
TPRG1	106.998	-2.52569	1.44e-21
FST	106.798	3.90798	4.66e-35
SLC6A17	106.29	2.86693	1.65e-26
PCDHB14	106.255	3.13944	2.19e-29
PHKG1	105.532	2.00779	6.1e-15
NPAS3	105.009	1.66371	3.38e-12
TK1	104.908	-1.22454	1.5e-07
ZMYND10	104.801	-1.62084	1.18e-11
AVIL	104.169	3.24031	4.19e-29
CDC6	103.947	-2.10011	1.07e-17
SLC25A34	103.276	1.46004	3.35e-09
NHSL2	102.95	1.17812	4.07e-06
PTTG1	102.761	-1.62474	7.49e-12
ZNF367	102.359	-1.23493	2.9e-07
BIRC5	102.137	-1.46006	2.29e-09
SULT1A2	101.185	1.05263	2.78e-05
GPR153	100.852	-1.96451	1.11e-14
FAP	100.718	2.12473	5.9e-17
DMGDH	100.543	1.84875	1.59e-14
RARRES1	100.279	1.21742	3.95e-05
MFAP4	100.099	3.09489	3.81e-29
NYNRIN	99.7126	2.52102	1.76e-22
PSTPIP2	99.5569	1.0932	1.29e-05
CCNJL	99.3676	1.1343	6.64e-06
CDK1	99.013	-1.5409	4.41e-08
CCDC170	98.4505	1.92021	1.42e-14
E2F1	98.4098	-1.88335	9.75e-15
GRID2	97.5577	-2.09435	5.28e-17
STIMATE-MUSTN1	97.0214	-1.06711	0.00152772
CCDC183	96.9108	-1.42742	8.88e-08
BUB1	96.8934	-1.33397	9.78e-07
RCAN2	96.8721	3.15502	1.55e-28
STMN3	96.8519	-1.6921	5.83e-12
AC004922.1	96.3746	-1.01795	0.000118143
LOXL4	96.2704	1.87976	7.53e-13
GPR27	96.0644	1.05754	2.59e-05
MSC	96.0101	1.69562	9.27e-11
RYR2	95.7971	1.40002	6.44e-08
EPHA8	95.6076	-5.58713	2.66e-30
NKAIN2	94.7763	2.17138	1.74e-16
NEB	94.079	3.03317	5.01e-24
KIF20A	93.8455	-1.26185	3.81e-06
PDCD1LG2	93.7121	3.53391	7.6e-31
FAM167A	93.57	-1.12213	6.24e-05
SLC16A6	93.3188	1.53841	9.12e-09
IQGAP3	93.204	-1.45286	2.61e-08
SEMA3A	93.0745	-1.37697	2.2e-08
C4orf47	92.5554	-1.77905	1.19e-10
RTP4	91.6296	2.58861	5.98e-21
NUSAP1	91.3114	-1.51987	5.38e-07
DEPDC1	91.1878	-1.19432	1.73e-05
ZNF827	91.0393	1.60148	3.7e-10
ARHGEF16	90.8233	1.53528	1.08e-08
TMEM191B	90.5593	-1.15137	6.42e-06
EFNA3	90.5225	-1.73061	6.43e-09
MOB3B	89.7715	2.29791	3.24e-17
TENM1	89.6557	1.28628	4.04e-07
OR51C1P	89.3959	2.91652	2.46e-21
RASSF9	89.2564	3.05015	1.16e-25
NNMT	89.0328	-2.01474	1.43e-13
GCNT4	88.9576	1.75684	8.28e-12
AL049839.2	88.8855	-3.14858	1.06e-19
NEK3	88.6253	1.35588	1.72e-07
H2BC5	88.5009	-1.18763	1.14e-05
PCDHB6	88.4822	2.90075	4.5e-24
LMO1	88.4693	1.13589	3.13e-05
CDC20	88.4399	-1.38911	6.29e-08
COL11A2	88.4035	1.5491	1.88e-09
LIMD2	88.3354	1.29316	1.28e-06
PDZD4	87.477	-2.49367	1.05e-19
PCOLCE2	87.3114	-1.88695	8.23e-13
XYLT1	87.101	-1.32697	3.44e-07
CHN2	86.9523	2.7378	2.96e-22
SLC7A7	86.8896	1.33778	3.05e-07
CNIH3	86.5618	1.22142	2.83e-06
SERTAD4	86.2997	1.45389	1.93e-07
PLCL2	85.9288	1.52443	9.99e-09
ZNF66	85.806	1.21145	1.88e-06
RAB27B	85.3294	1.6452	2.38e-09
SORBS1	85.0762	-1.00584	0.000127638
ADPRHL1	84.7714	1.06755	0.000118154
DNAAF3	84.6077	-1.49373	4.3e-08
MAPK4	84.3391	-2.1638	9.71e-14
EPHB1	84.1371	1.85226	3.63e-12
ZPLD1	84.0056	3.56323	6.04e-28
MTMR8	83.9513	1.25486	7.46e-06
ACAP1	83.521	-1.70095	2.92e-10
UHRF1	83.4243	-1.40512	6.16e-08
SIM2	83.4002	1.16703	2.41e-05
MROH7	83.1875	1.12245	0.000378147
PLPP2	83.0957	2.34132	1.01e-16
C11orf45	82.3493	1.52863	4.11e-07
AL139300.1	82.1955	-2.72231	9.11e-05
CEP55	82.1008	-1.46457	1.68e-07
KY	82.0378	1.66252	4.53e-09
CMPK2	81.199	1.34789	7.55e-07
SHLD1	80.257	1.09734	8.32e-05
CALHM2	80.2085	1.08247	0.000130335
ATP2B2	79.2516	1.32662	1.55e-06
KLHL35	78.9732	-1.01878	0.000129173
FAM222A	78.534	-2.81801	2.13e-18
MYO15A	78.5099	-1.00719	0.000423665
PODNL1	78.4607	1.4425	2.4e-07
C10orf143	78.389	1.10913	7.2e-05
KL	77.861	1.90183	5.9e-12
NCAPH	77.8304	-1.01484	0.000344523
BEX5	77.5202	-1.64888	6.4e-09
C2orf15	77.4443	1.02102	0.000304064
EID3	77.3744	-1.36754	1.08e-06
FGFR3	77.1181	-2.08891	4.43e-13
PCDHB12	77.068	3.45465	2.23e-24
KIF2C	76.9611	-1.03035	0.000262152
C22orf31	76.9257	3.12825	3.35e-21
SLC5A5	76.3179	-1.13506	4.92e-05
IL13RA2	76.2973	2.07888	9.6e-12
CHRNA5	76.0119	-1.97722	4.22e-12
HLA-DMA	75.5066	1.57203	1.11e-08
MYH7	75.4902	4.13753	4.34e-27
SAMD9L	75.1989	1.84476	1.13e-09
SLC1A1	75.1811	-1.06289	0.000239984
DGKI	74.9852	2.90397	9.82e-18
STAMBPL1	74.2271	1.27258	8.2e-06
TMEM108	73.7368	1.20236	1.82e-05
PCARE	73.6802	-1.00579	0.00167746
AC092718.3	72.9317	-1.31908	0.000170077
CCDC141	72.856	1.23754	1.05e-05
AC007326.4	72.6713	-1.06561	0.000550533
OLFM2	72.5362	3.49855	2.05e-23
SLC12A5	72.0342	-1.0244	0.000769106
GPC2	71.8376	-1.13268	7.82e-05
PABPC4L	71.8195	1.10054	0.000212369
GOLT1A	71.6086	1.243	8.03e-05
NLRC3	71.3378	1.03036	0.000366077
FOLR3	71.1951	-1.90429	1.46e-10
GPAT3	71.1441	2.92538	1.84e-18
CDH16	70.9501	-6.43034	1.27e-19
ZNF311	70.8521	1.33928	1.99e-06
USP43	70.3566	1.62572	7.87e-08
AC137834.1	70.3533	-1.08034	0.00215973
PRRG4	70.2264	1.57112	1.16e-07
IL15	69.8197	1.81962	1.23e-08
SLC43A1	69.6236	2.21754	8.5e-13
MELK	69.5348	-1.46147	4.09e-07
CIT	69.4488	-1.58144	1.52e-07
EPHA5	69.2748	1.34088	1.54e-05
CKMT1B	69.0975	-4.58844	9.42e-26
CRACDL	69.015	1.09287	0.000328807
AC072022.2	68.7925	-2.10122	8.71e-12
CNR1	68.5303	2.36501	3.07e-14
C2orf88	68.4569	1.20405	4.31e-05
DEGS2	68.1717	-1.337	6.06e-05
WDR62	68.0965	-1.21211	3.08e-05
FCGR2A	67.9401	4.17309	7.38e-25
TIAM1	67.8775	-1.36574	5.3e-06
KCNN4	67.524	1.12565	0.000371414
ANKS1B	67.2614	1.27076	1.93e-05
MAML3	66.883	1.30904	5.92e-06
GUCY1B1	66.7115	-1.11425	0.000161569
IQGAP2	66.5529	1.62973	2.81e-08
MAP6D1	66.4393	-1.38002	2.89e-06
WFDC3	66.1457	-2.89364	4.82e-16
SIGLEC1	65.9963	-1.75927	6.09e-09
ECRG4	65.7221	-3.18825	6.5e-19
TICAM2	65.7148	1.53029	7.8e-07
STC1	65.3939	-2.3023	3.47e-11
KCNH5	65.381	-1.46556	3.58e-06
DLG2	65.243	2.50474	1.21e-14
ASF1B	65.0952	-1.95291	3.47e-10
KCNK6	64.8685	1.4554	1.27e-06
ANGPTL6	64.7842	-1.67998	1.17e-07
SLC1A7	64.736	1.84961	1.75e-08
GTSE1	64.4151	-1.10253	0.000233602
GALNT3	64.3938	1.56255	4.33e-07
PCDHA9	64.3296	1.18891	0.000957611
PLEKHA4	64.1469	1.26812	4.04e-05
MPP7	64.0878	1.42773	1.43e-06
SPATA25	63.9448	1.47911	1.2e-05
ARTN	63.763	-1.81955	4.74e-08
DPF3	63.4832	-1.53892	2.12e-07
FMN1	62.9276	2.32739	2.94e-13
NDST3	62.9052	3.63732	2.91e-21
ZBTB7C	61.9851	-2.15777	7.89e-12
UBE2T	61.7413	-1.92111	8.07e-10
PCP2	61.672	-1.94834	3.65e-09
DAND5	61.5277	2.29257	4.05e-12
CBR3	61.4148	1.47738	2.48e-06
HJURP	61.3893	-1.52256	6.89e-06
WNT4	61.2248	-1.16268	0.000158789
KCNE3	61.2096	1.39922	2.71e-05
KCNJ2	61.0669	1.43394	2.24e-06
PDCD6-AHRR	60.9852	1.20865	0.000112726
P2RX6	60.7786	1.4576	8.64e-06
SELPLG	60.6618	-1.00933	0.00181245
GRHL1	60.4623	-1.07785	0.000877588
GPM6B	60.4507	1.61027	2.62e-07
KIFC1	60.2401	-1.6704	1.55e-07
LAMA1	60.1213	2.03861	4.24e-10
PGAM2	59.8038	-1.73284	1.14e-07
FSD2	59.584	1.11858	0.000467931
ALOX5	59.4142	3.02442	3.22e-17
TMEM191C	59.3835	-1.60704	7.46e-06
SH3TC1	59.1826	1.53303	4.64e-06
BFSP1	59.1185	1.12489	0.000302082
PLA2G2A	58.89	-5.48065	1.49e-19
ENO4	58.6041	1.33467	3.98e-05
NMRK2	58.439	-2.55115	1.3e-12
TMEM252	58.421	1.53374	9.83e-07
WNT3	58.2786	1.38455	2.53e-05
TAS2R14	57.9029	1.31143	5.9e-05
HVCN1	57.6035	-3.37763	2.51e-18
CDCA8	57.3755	-1.15445	0.000245902
LAMC2	57.2117	1.74068	9.66e-08
TMEM256-PLSCR3	57.0413	-1.0741	0.00295109
LIPH	56.9239	4.42238	9.96e-21
ACSL6	56.5321	1.69124	1.82e-07
FAM180A	56.4833	-2.59351	2.68e-13
PRR18	56.3082	1.07675	0.000872558
FAM186B	56.1421	1.34394	3.4e-05
IQUB	56.0769	-1.13904	0.000781406
SORCS3	55.9859	3.4331	3.47e-18
VAX2	55.8692	-1.15061	0.000715141
ASPN	55.7995	3.83448	2.61e-18
DTL	55.458	-1.53263	1.87e-05
CIDEB	55.3735	1.02018	0.00222274
CASP8	54.85	1.37916	3.41e-05
POPDC3	54.7824	2.05195	6.66e-10
SEC16B	54.7246	1.19873	0.000393656
BMP7	54.638	1.32931	0.000159645
TMEM217	54.4822	1.19731	0.000303652
SLC1A5	54.4754	-1.0003	0.00210346
PCDHB13	54.2955	2.85699	8.07e-15
SHCBP1	54.2728	-1.1442	0.00114497
ADCY7	54.0635	1.73009	3.28e-07
PLAG1	54.0369	2.52805	4.01e-12
MYBL2	53.8648	-1.06047	0.00260368
CLSPN	52.8813	-1.96722	1.11e-08
BHLHA15	52.4001	-1.43455	6.27e-05
COL4A6	52.2327	-2.5447	2.65e-12
SLC27A6	51.6496	1.98319	1.67e-08
SAPCD2	51.5098	-1.68088	1.02e-06
PCDHB11	51.5092	4.368	2.2e-19
KCNQ3	51.3253	2.97846	1.66e-14
C15orf65	51.2453	1.19189	0.000462902
PCDHA10	50.9728	1.35243	0.000160973
SLC7A2	50.8424	1.76662	4.14e-07
GCNA	50.756	1.67151	9.55e-07
BAIAP3	50.3737	-1.28589	0.000193751
OMG	49.9545	4.03782	9.95e-17
CFHR1	49.7339	4.82842	2.58e-18
TFR2	49.5498	-1.58259	2.28e-05
KNL1	48.9098	-1.32711	0.000107743
FAM111B	48.9015	-1.91335	1.24e-07
LEFTY2	48.8793	4.95177	7.15e-18
KIF4A	48.7787	-1.11697	0.0056774
TDRD6	48.4394	1.06491	0.00240208
TMEM106A	48.0551	-1.07699	0.00385387
TMEM236	47.814	3.45908	1.97e-15
ORC6	47.7227	-1.04139	0.00466165
ADAMTS19	47.6822	3.61867	3.97e-16
C4orf19	47.6789	1.64336	4.8e-06
LIMS2	47.4651	1.23506	0.000324199
AC012254.2	47.4015	-1.95968	2.07e-05
RBM11	47.3245	-1.37052	0.00159139
RUNX2	47.2356	1.52727	1.81e-05
MBOAT1	46.9772	1.20469	0.000666728
KCNK2	46.9098	3.86805	1.26e-16
PLK4	46.7191	-1.30519	0.000166961
GAL3ST3	46.6397	2.78124	1.6e-10
RAP1GAP2	46.5801	1.18531	0.000835984
FAM83D	46.5753	-1.27102	0.000222598
TROAP	46.3489	-1.44539	7.78e-05
GRIN2A	46.2992	2.53198	1.46e-10
SLURP2	46.2481	-4.06335	1.27e-14
DISC1	46.178	1.50667	4.67e-05
GRM1	45.7897	4.69071	9.89e-17
IGFBP2	45.5923	-1.91728	1.17e-06
CSMD2	45.4184	1.27672	0.000427746
LRRC43	45.3417	-1.15664	0.00227552
BIRC3	45.2937	1.1213	0.00178497
ACP3	45.2782	3.04762	6.8e-13
SLC30A3	45.1778	-2.64476	2.11e-10
SYN3	45.0063	1.45152	0.000133857
PROB1	44.9195	-1.95182	1.34e-07
MT1M	44.6053	-1.77586	1.86e-05
PRLR	44.5865	2.50303	9.26e-11
MMP21	44.3981	1.5701	1.93e-05
GAS2	44.3787	1.08013	0.00563027
SHISA9	44.2934	1.14571	0.00153299
FBXL16	44.2304	-1.12685	0.00327654
DEPTOR	44.0911	1.06659	0.00298929
UBE2C	43.7418	-1.43559	0.000150533
C19orf81	43.4651	-2.00104	2.67e-07
CILP	43.3577	1.58542	0.000120254
IL12A	43.2596	1.98677	3.29e-07
DMRTC1B	43.2501	1.96418	2.28e-07
ACADL	43.1169	2.43496	4.71e-10
CDH10	42.9635	1.28759	0.000715614
CKAP2L	42.9018	-1.11106	0.00689574
SFTPD	42.6726	1.26808	0.00059081
PBK	42.4614	-1.14894	0.00563132
TMSB4Y	42.1432	1.33238	0.000398385
NDC80	42.1349	-1.06385	0.00699496
GINS2	42.0018	-1.22322	0.00156922
STK32B	41.9813	2.54595	2.31e-10
PLCXD3	41.9067	4.43594	7.22e-16
KIF14	41.7272	-1.19786	0.00222348
ZNF704	41.6826	1.47618	9.26e-05
CIB2	41.5394	1.29303	0.000718748
TNNC1	41.3571	-1.23705	0.00084235
EFCAB12	41.2165	-2.32014	8.82e-09
PCDHB10	41.1425	3.0277	3.25e-12
NPM2	40.9277	1.47318	0.000136243
ARHGAP30	40.758	-1.06297	0.00680721
WNT11	40.6409	-3.78065	3.98e-14
VGLL2	40.6042	1.45878	0.000126039
CARMIL2	40.3034	-2.16479	4.1e-07
RASSF6	40.0916	3.2961	1.07e-12
PCLAF	39.8795	-1.29719	0.00161165
PKMYT1	39.473	-1.70235	2.74e-05
LYPD3	39.353	-1.29036	0.00138061
MLANA	39.1227	2.55837	2.11e-09
PLGLB1	39.0845	1.31802	0.00147649
POLQ	39.0605	-1.04499	0.00659921
TRMT9B	38.9769	-1.35851	0.000628946
FAM47E	38.7865	1.20796	0.00183529
CLCNKA	38.7469	2.59013	3.76e-09
STEAP1B	38.7449	1.90396	2.52e-06
MAPK15	38.7268	-2.58005	1.7e-08
HTR2B	38.5393	3.93702	2.14e-14
IL15RA	38.2971	1.12302	0.00435887
PDGFRL	38.1083	1.98757	1.06e-06
ACSBG1	37.5804	1.72694	2.07e-05
CDCA2	37.394	-1.11278	0.00515909
DCAF12L2	37.3498	1.67911	3.55e-05
TOX3	37.1834	2.04171	4.81e-07
ACVR1C	36.9809	-1.98766	2.16e-06
MGAM	36.6382	-2.69157	2.26e-08
PCDHGB1	36.4725	1.58955	0.000553421
ASB14	36.3945	1.16623	0.00679473
PBX4	35.9896	-1.37615	0.000782497
MUC3A	35.9308	-3.99619	3.25e-13
PCDHGA8	35.7467	1.25996	0.0042058
KIF18B	35.4223	-1.61532	0.000421976
ADAD2	35.1831	-1.97239	2.56e-06
KCNK15	35.0442	1.10677	0.00892233
PGR	35.0353	1.20799	0.00325078
RIMS4	34.974	1.42399	0.000549717
RGS20	34.7593	1.60491	0.000244498
KCNJ3	34.7531	4.60618	3.38e-13
PPP1R1C	34.7504	2.40211	9.8e-08
HAPLN3	34.7239	1.2451	0.00222859
AL035078.4	34.6184	1.44089	0.0012437
PRAP1	34.5632	1.09228	0.00739555
KCNH8	34.5118	2.80935	1.48e-09
CYP39A1	34.0254	1.19535	0.00450288
APOC1	33.9713	-1.58544	0.000228072
SPEF1	33.8751	-1.27765	0.00742111
GREB1	33.5627	1.06576	0.00996896
DNER	33.4536	-2.59729	9.59e-09
RAD54L	33.431	-1.21229	0.00496239
DLEC1	33.4166	1.1267	0.00858711
PCDHB16	33.3281	3.32142	3.05e-11
BEST3	32.8426	1.55353	0.000289381
ACKR4	32.7734	-1.40785	0.00102834
CDCA7	32.6682	-1.31409	0.00357456
CENPK	32.5165	-1.39762	0.00130082
SP140	32.407	2.42539	8.34e-07
PNMA8B	32.2114	-1.22127	0.00493361
RADIL	32.1218	-1.29156	0.00488101
XKR9	32.0149	1.59378	0.000213247
LRIT3	31.9751	3.34739	1.58e-10
TEDC2	31.9686	-1.29126	0.00237293
ASS1	31.9451	1.24738	0.00427519
SLC4A10	31.9396	-2.25571	4.57e-07
CDH12	31.8286	-4.98896	2.36e-12
GPR3	31.7901	-2.05176	3e-06
IGSF10	31.7363	1.19138	0.00769107
NTRK1	31.7012	2.96818	2.76e-09
GPRIN3	31.5137	1.94903	1.02e-05
MCF2	31.4517	2.451	2.18e-07
BLNK	31.4073	3.88215	1.85e-11
HS6ST2	31.3926	1.89431	4.85e-05
AIFM3	31.3834	1.23035	0.00563132
IGSF6	31.3322	2.6099	1.99e-08
KIF15	31.323	-1.24518	0.00399811
CACNA2D4	31.3204	1.975	1.18e-05
SPDYE5	30.9941	1.36074	0.00384832
PCDHGA9	30.9897	1.75273	0.000104387
TMEM130	30.9696	2.90113	5.82e-08
ANXA8	30.8653	-2.74005	4.57e-07
NEURL1B	30.7189	-1.89302	3.13e-05
TG	30.6384	2.37831	1.8e-06
ZNF385D	30.5193	3.69722	1.59e-10
PLIN1	30.456	-1.90664	4.4e-05
TUBA8	30.3806	1.93135	5.61e-05
KLRD1	30.0261	-2.68006	1.77e-08
AC104109.3	29.85	-2.03771	0.000116602
FGF18	29.8198	-1.53319	0.00159378
KRT13	29.6064	-2.22409	3.92e-06
SPON1	29.5421	2.52496	2.33e-07
ST6GALNAC5	29.5227	-1.42995	0.00192822
THEMIS2	29.2761	-1.50666	0.000816957
TNFSF13B	29.1985	1.28121	0.00732299
MYO16	28.9917	1.44461	0.00218692
L1CAM	28.7929	-1.55509	0.00098384
METTL21C	28.7345	6.39785	1.86e-08
CENPI	28.7312	-2.04555	4.72e-05
ABCB1	28.6218	1.4868	0.00187188
ACBD7	28.5388	-1.45226	0.00123017
MAP3K7CL	28.314	2.24308	5.34e-06
ASPA	28.0939	2.75657	1.46e-07
NEK2	28.0845	-1.49642	0.00112591
ATP13A5	28.0771	1.76669	0.000159759
LRRC26	27.8072	-2.04779	7.7e-05
SLC19A3	27.7528	1.37775	0.00298908
TP63	27.6143	2.07576	2e-05
AURKB	27.5613	-1.41625	0.00244416
ABCC9	27.4473	4.0805	1.43e-10
BMP3	27.371	2.59947	2.48e-07
AP000350.4	27.1105	-1.6764	0.00622045
CDC45	27.0737	-1.59565	0.00185186
UGT1A5	26.9128	-8.22885	2.03e-10
OR2A7	26.8684	1.46064	0.00258139
MT3	26.8642	-4.49802	1.79e-10
PCDHB7	26.8231	3.75109	3.89e-10
SLCO4C1	26.7608	-1.34586	0.00569926
PCDHB9	26.718	2.80491	8.43e-08
AC245033.1	26.6881	1.2835	0.00628255
MCM10	26.6856	-1.83256	0.000117373
SCIN	26.5005	1.22447	0.00903619
KIF17	26.4961	-2.27446	5.06e-06
C1QL4	26.3659	-2.06795	4.67e-05
GPAT2	26.3632	-2.39012	1.7e-06
EXO1	26.0173	-1.38346	0.00394083
AL160269.1	25.941	1.73162	0.00200978
SOCS2	25.8305	1.2624	0.00829351
CHRFAM7A	25.7834	1.42283	0.00313047
SYTL5	25.7703	2.72035	2.16e-07
PSD	25.7688	-1.30376	0.00685399
COL6A2	25.5277	-1.33955	0.00663622
FNDC5	25.4334	-1.84815	0.000176687
ASPG	25.4254	-2.38334	2.69e-06
NECAB2	25.2299	3.67271	2.42e-09
TLDC2	24.9812	1.45656	0.00491647
NKD1	24.8508	-3.69623	1.65e-09
TMEM200A	24.8374	2.11156	4.16e-05
IPCEF1	24.6973	1.901	0.000177287
FAAH2	24.6567	2.91874	1.06e-07
SLC22A8	24.4942	-1.65821	0.00154945
AC097625.1	24.4308	1.31738	0.00945744
TNNI1	24.137	-1.52175	0.0024873
EPHA6	24.1154	1.91669	0.000445173
SLC38A5	23.9774	1.75128	0.000521848
PRCD	23.9711	-1.83385	0.00102984
DUSP26	23.6706	1.9821	0.00026229
ACE2	23.6365	3.66932	1.4e-08
RUBCNL	23.5733	2.0994	6.78e-05
AFF2	23.4263	2.27458	1.75e-05
ZBTB16	23.2529	-2.64234	2.77e-06
GCNT1	23.2343	2.43234	2.32e-05
CES4A	22.9707	-3.43417	2.3e-08
TMEM253	22.6933	1.58137	0.00221151
PCED1B	22.5727	2.42716	2.56e-05
LCN12	22.3337	-1.56345	0.00745542
ERVW-1	22.2766	2.00977	0.000230829
RAD9B	22.2515	2.01819	0.000653655
PEX5L	22.2359	2.21653	9.37e-05
ESCO2	22.2247	-1.46928	0.00743625
CSMD1	22.194	2.47556	7.73e-06
TUBB1	22.1133	-1.57035	0.00426355
PDGFRA	22.0708	1.50854	0.00516042
SLIT1	21.9207	-5.46066	4.69e-08
TMEM52	21.8335	-1.66734	0.00151874
KCNQ5	21.7689	1.53494	0.00336485
KMO	21.6033	2.772	9e-06
KCNIP4	21.5793	4.9404	2.62e-08
CACNA2D3	21.4171	-2.32158	2.65e-05
SLC26A4	21.4087	2.22799	7.81e-05
SYT8	21.3446	-3.60186	6.65e-08
ZNF469	21.1847	2.14649	9.4e-05
ELAPOR1	21.0063	1.66834	0.00187355
PCDHB8	20.9355	2.18372	0.000153981
CCDC13	20.8525	-2.10097	0.000215364
ITLN2	20.6803	1.68624	0.00349181
AC008397.2	20.5459	2.18415	0.00148884
ABCA13	20.4906	2.84953	2.23e-06
PRPH	20.4002	-1.78152	0.00169661
FERMT1	20.3984	2.84014	2.48e-06
FMO2	20.3295	4.25535	2.68e-08
IRF6	20.2696	-2.05098	0.000333587
PDE4D	20.2293	2.17453	0.000219934
SLC23A3	20.1134	2.03403	0.000433005
HSPB3	20.0735	1.69278	0.00440611
OLFML1	19.9679	2.46435	1.96e-05
RBM20	19.869	1.61754	0.00354179
PDZK1IP1	19.8639	2.41185	4.47e-05
EFNA2	19.7527	1.90576	0.000690307
ADM2	19.7158	2.86986	2.92e-06
NIBAN3	19.6079	1.97449	0.000589192
LGI1	19.5944	2.17808	0.000147577
ANGPT1	19.5454	3.73351	1.32e-07
OTOA	19.5215	2.43894	3.42e-05
MT1A	19.5095	-3.63542	2.77e-07
DNAJB13	19.3741	-3.45854	2.07e-07
LRIT2	19.3581	2.22865	0.000382622
TM4SF4	19.2058	1.60753	0.00391709
CCR9	19.0584	-1.96497	0.00116157
RND1	19.0044	-1.81547	0.00126753
H2AC11	18.9142	-1.67438	0.0032297
GDF6	18.6134	2.47083	4.31e-05
PPFIA2	18.5057	2.2245	0.000202036
HNF4A	18.4537	-3.23909	1.67e-06
ROPN1L	18.371	-2.91655	3.32e-05
SNAI3	18.3577	-2.59678	2.41e-05
ATG9B	18.3335	-2.41148	0.00015876
GABBR2	18.2053	1.80567	0.00183203
IGF1	18.1607	3.84542	3.41e-07
ZNF208	17.9806	3.02424	6.88e-06
COL9A3	17.7417	-1.78774	0.00469625
RBFOX3	17.5354	-1.56606	0.00909094
AQP4	17.4789	6.56304	1.02e-06
DPF1	17.4135	-2.85735	1.01e-05
NPR1	17.3314	-1.55231	0.00964566
LRRN3	17.3312	1.6392	0.00618686
DSCAML1	17.2187	2.41185	0.000152982
GOLGA8K	17.2135	2.25517	0.00157968
KCTD19	17.2078	-1.61572	0.00664282
CPAMD8	17.108	-2.72006	3.11e-05
CPNE4	17.079	2.05541	0.00114857
A2ML1	17.0633	2.42624	0.000131972
CATSPER1	17.0393	2.90391	1.78e-05
IGSF5	17.0136	1.95742	0.00183919
BIRC7	16.4847	2.39189	0.000394647
AC078815.1	16.4718	7.45706	5.77e-08
MOCOS	16.3683	1.94348	0.00163251
CDH8	16.1748	2.1971	0.00101954
RANBP3L	16.0324	2.98901	0.000156689
NGEF	15.9971	2.21632	0.00133659
CCNB3	15.8996	2.14883	0.000948375
FOXS1	15.8017	2.53253	0.00017219
GPRIN2	15.7981	-2.34161	0.000882435
PADI3	15.5134	-2.12578	0.00108188
STRA6	15.5049	2.18378	0.000971195
GALNT9	15.4464	-1.81225	0.00418474
ZSCAN4	15.4216	2.47248	0.000237254
HGFAC	15.4072	2.36391	0.00068374
SYT16	15.0523	4.05078	7.18e-06
KCNN1	14.9855	-3.42184	1.21e-05
KCNJ5	14.746	2.90623	0.00010434
C7	14.6192	2.91762	5.81e-05
PTK6	14.5827	-1.98547	0.00384002
ZSCAN1	14.5472	-1.78961	0.00628295
GFRA2	14.5397	-2.28437	0.00235019
KRT36	14.331	2.03201	0.00456584
BCL11B	14.3156	3.41763	2.38e-05
FGF9	13.7791	2.26825	0.00131609
HS3ST5	13.756	-2.22078	0.00149333
CHRNA2	13.6585	-6.26737	6.5e-06
NXPH2	13.6176	3.13433	0.000149823
AC104472.3	13.48	2.62435	0.00103528
CD160	13.3937	2.11326	0.00831233
TRABD2B	13.3439	2.35182	0.00087982
SEC14L6	13.1749	2.01667	0.00712878
STMND1	13.097	2.10343	0.00448
SLC6A13	13.0812	-2.1207	0.00254642
LSMEM2	12.9827	-1.89602	0.00729121
DNAH2	12.6136	-1.82856	0.00929736
HCN1	12.507	2.85431	0.000257159
OXCT2	12.4667	-2.26542	0.00234511
COL22A1	12.2477	3.50181	5.91e-05
HNF4G	12.24	2.97756	0.000257195
AC004593.2	12.167	2.67694	0.00273042
EYA1	11.9335	4.03731	3.06e-05
KNDC1	11.5935	-2.44205	0.00186469
KIRREL2	11.4394	-3.17912	0.000159025
SEZ6	11.3616	-2.77689	0.000843025
ADRB1	11.2819	2.18466	0.00961256
FAM153B	11.0003	-3.11698	0.000593972
ITIH3	10.9971	2.49542	0.00254759
IMPG2	10.8994	2.09064	0.00727682
SLC2A4	10.8184	-2.31051	0.00442609
NKAIN1	10.6219	-3.30956	0.000296625
SLC22A18AS	10.4233	2.73263	0.00228927
COL24A1	10.3591	5.79741	4.17e-05
HTR2A	10.2512	5.78665	4.3e-05
SLC18A3	10.2003	-5.83291	4.94e-05
ATP1B2	10.1781	-2.75966	0.00164395
EDDM3A	10.1645	6.75583	1.63e-06
PRRT4	10.1607	3.45716	0.000321621
ESRRG	9.91905	5.73527	7.44e-05
IGFN1	9.87627	-2.71229	0.00820915
UGT1A1	9.78982	-5.7686	9.78e-05
F10	9.69713	2.61451	0.0026759
TLE6	9.69073	-3.18829	0.000720921
FSHR	9.5976	3.74789	0.000323527
PRTN3	9.56311	-4.84573	0.000200818
PHYHIPL	9.4575	3.02649	0.00408768
WFDC10B	9.17491	-3.6978	0.000378216
ATP2A3	9.06959	-3.03278	0.00128751
IGSF1	8.923	2.96762	0.00208128
STAC2	8.8429	-5.63533	0.000104079
TMEM26	8.61895	3.5885	0.00100596
ADAP1	8.54349	-3.61635	0.000644286
ANO4	8.54196	3.51828	0.00119934
WSCD2	8.32681	6.47323	8.84e-06
CLEC18B	8.30649	2.79765	0.00569926
DDN	8.15058	-2.61249	0.00531281
USH2A	8.00694	2.4849	0.00970212
TMEM100	7.99688	2.5463	0.00931269
TFCP2L1	7.86093	-6.45443	9.53e-06
SLC12A1	7.66869	2.73767	0.00830506
NLRP3	7.59909	4.46961	0.00124705
PHF21B	7.5867	-2.77482	0.00745542
FAM133A	7.46711	3.31959	0.00300737
CLDN10	7.4669	3	0.00726402
ZFP91-CNTF	7.45864	-6.37564	1.45e-05
PCDHA3	7.20657	2.96014	0.00731672
GRIN1	6.99496	-2.97891	0.00985881
MYOC	6.96491	4.2294	0.00287168
TSPY2	6.90024	3.12482	0.00622875
RERG	6.66132	6.14828	4.63e-05
BTK	6.56127	3.56915	0.00325767
HMGCS2	6.48774	5.11481	0.000775919
GTF2A1L	6.46111	5.10446	0.00105638
ENKUR	6.26296	3.01219	0.00884182
IL34	6.15568	3.0133	0.00913072
FAM71F1	6.07141	6.01249	0.000104699
MT1G	5.98414	-3.47936	0.00702062
BCL2L10	5.76359	3.33882	0.00904561
CKMT1A	5.69137	-4.02817	0.00658287
AL355312.5	5.67057	5.91657	0.000179177
DIRAS2	5.61236	3.92591	0.00601181
NPFFR1	5.50805	-4.00825	0.00510583
ODF3L1	5.49767	-3.34606	0.00951894
SP8	5.38144	4.83674	0.00207264
CERS3	5.33847	3.88132	0.00798281
CYTIP	5.28265	3.83157	0.00797154
SOWAHD	5.23025	4.78889	0.00241058
ASTL	5.13274	-3.88605	0.00949983
RIMBP3	5.07581	5.75499	0.000752122
AKR1B10	4.64503	-4.68778	0.00400844
HHATL	4.56027	-4.64914	0.00427966
AGXT	4.5602	-4.65494	0.00417224
MYO3B	4.33403	4.51231	0.00643392
HCRTR2	4.24262	5.49639	0.000820814
CFHR4	4.23465	4.47402	0.00803773
KLK15	3.29561	-5.19231	0.00336047
C2orf80	3.24378	5.1105	0.00370804
LRRC25	3.06195	5.02848	0.00547027
NLRP10	2.94802	4.97036	0.00601282
CDH15	2.91572	-5.01739	0.0056911
ARHGEF38	2.80337	4.89626	0.00790223

## Sheet: Nanopore
Supplementary Table S2: Nanopore (long Read) mRNA seq from 3 replicates of ARPE-19 cell cultures differentiated under NAM or PYR protocols. Displaying GeneID, mean quantitation (baseMean), fold chenge (log2FoldCh), adjusted p value (padj), and Gene Symbol.
Geneid	baseMean	log2FoldChange	padj	Gene Symbol
ENST00000387347	40971.9	-0.308968	0.678278	-
ENST00000361739	9722.88	0.0412057	0.999979	COX2
ENST00000450676	9526.05	-0.195389	0.972109	-
ENST00000436459	8257.8	0.302907	0.534283	-
ENST00000434005	8253.94	0.303546	0.53216	-
ENST00000427426	8007.9	0.060096	0.999979	-
ENST00000415278	7217.73	0.299708	0.555321	-
ENST00000237014	6184.49	-7.02899	3.19458e-186	TTR
ENST00000422457	5568.94	0.10608	0.997348	-
ENST00000389680	4673.94	0.12326	0.993788	-
ENST00000376925	4628.72	-0.632718	0.165753	CST3
ENST00000398409	4627.84	-0.633275	0.165355	CST3
ENST00000398411	4561.6	-0.64806	0.143436	CST3
ENST00000428553	4403.62	0.682615	0.127169	-
ENST00000361381	4187.25	-0.449947	0.273378	ND4
ENST00000405359	4180.2	0.260322	0.909347	-
ENST00000361789	4084.4	0.545919	0.177859	CYTB
ENST00000441378	3859.36	0.0709668	0.999979	-
ENST00000429775	3691.61	0.513221	0.143858	-
ENST00000450941	3623.44	0.395211	0.659939	-
ENST00000331825	3400.82	-0.166258	0.978094	FTL
ENST00000438127	3371.67	0.158083	0.991492	-
ENST00000394934	3239.37	-0.570568	0.0294214	PSAP
ENST00000394936	3239.37	-0.570568	0.0294214	PSAP
ENST00000439189	3237.85	0.423787	0.556076	RPL13AP5
ENST00000325000	3216.11	0.186889	0.98316	-
ENST00000434913	3183.45	-0.134458	0.991492	-
ENST00000398259	3110.55	0.43309	0.45413	-
ENST00000439253	3109.43	0.0346716	0.999979	-
ENST00000432547	3081.43	-6.68719	1.17963e-166	TTR
ENST00000442562	3079.03	0.0836802	0.999979	-
ENST00000361624	3067.13	-0.487528	0.229513	COX1
ENST00000437246	3006.93	0.29334	0.846318	-
ENST00000362079	2981.74	-0.000133441	0.999979	COX3
ENST00000425207	2980.64	0.10992	0.997348	-
ENST00000437890	2889.7	0.161448	0.991492	-
ENST00000396599	2788.44	0.396244	0.669948	-
ENST00000361453	2755.99	0.362643	0.530887	ND2
ENST00000414273	2715.73	-0.412952	0.395221	-
ENST00000389400	2690.73	0.419357	0.497208	-
ENST00000401418	2664.33	0.405016	0.657926	-
ENST00000443181	2596.81	0.453005	0.459065	-
ENST00000397318	2468.97	-0.220231	0.952961	-
ENST00000427242	2461.01	-0.158412	0.980862	-
ENST00000393490	2442.63	0.276644	0.905473	-
ENST00000427219	2438.19	0.285701	0.888449	-
ENST00000401543	2405.11	0.526394	0.47002	-
ENST00000388918	2402.54	0.557226	0.081833	TYRP1
ENST00000392730	2361.5	0.464629	0.451894	-
ENST00000230050	2328.19	0.643048	0.179398	RPS12
ENST00000414070	2306.02	0.410469	0.573458	-
ENST00000358455	2220.24	-0.240914	0.924434	-
ENST00000330965	2217.63	0.361794	0.683995	-
ENST00000433675	2200.02	0.298603	0.861955	-
ENST00000276914	2182.88	-1.97382	1.69779e-25	PLIN2
ENST00000424573	2174.68	0.254128	0.957634	-
ENST00000361390	2160.76	-0.0320509	0.999979	ND1
ENST00000423610	2140.63	0.189064	0.983511	-
ENST00000412454	2083.35	0.683869	0.173792	-
ENST00000414949	2066.71	-0.224218	0.948504	-
ENST00000368720	1968.42	-0.644106	0.12523	S100A6
ENST00000368719	1968.05	-0.64405	0.12523	S100A6
ENST00000391491	1964.57	0.254925	0.898137	-
ENST00000393266	1962.26	-0.0212289	0.999979	-
ENST00000303577	1930.06	1.18238	0.00596666	PCBP1
ENST00000419089	1882.46	0.245428	0.953581	-
ENST00000401830	1745.28	-0.184116	0.974031	-
ENST00000443590	1704.56	0.498158	0.107384	-
ENST00000430907	1675.2	-0.201826	0.953581	-
ENST00000420977	1674.2	-0.251985	0.865341	-
ENST00000432629	1674.05	0.37069	0.629776	-
ENST00000447334	1666.06	-0.184953	0.980862	-
ENST00000394878	1643.3	0.409217	0.457792	-
ENST00000361899	1632.72	0.642784	0.0664706	ATP6
ENST00000358888	1476.26	0.388199	0.648766	RPL41
ENST00000389805	1435.72	0.148829	0.975311	SQSTM1
ENST00000360718	1420.49	0.155081	0.972796	SQSTM1
ENST00000446071	1419.89	0.438112	0.600282	-
ENST00000233143	1406.36	-0.496702	0.504805	TMSB10
ENST00000260379	1376.04	0.239844	0.941663	RPLP1
ENST00000357790	1375.59	0.240316	0.941663	RPLP1
ENST00000452862	1369.43	0.478026	0.438613	-
ENST00000402798	1365.44	0.786502	0.00994843	-
ENST00000418623	1331.53	0.0502861	0.999979	-
ENST00000356247	1288.51	0.260973	0.925949	-
ENST00000371437	1280.16	0.282985	0.868484	NDUFA1
ENST00000447718	1274.05	0.900053	0.000591699	-
ENST00000422486	1248.9	0.210064	0.8912	-
ENST00000429552	1243.97	0.772278	0.0138972	-
ENST00000248564	1243.14	2.30837	1.16077e-22	GNG11
ENST00000392301	1215.66	0.318785	0.791929	-
ENST00000445713	1201.19	0.890732	0.000633905	-
ENST00000452821	1196.83	0.243078	0.89811	-
ENST00000423216	1144.89	0.127116	0.993788	-
ENST00000447415	1140.71	0.4613	0.451894	-
ENST00000273550	1124.5	-0.206883	0.957776	FTH1
ENST00000418824	1117.8	0.370257	0.669948	-
ENST00000215754	1111.03	-0.899966	0.00741719	MIF
ENST00000392558	1110.36	0.108528	0.997348	RPS27
ENST00000433835	1109.8	-0.899826	0.0074233	-
ENST00000418783	1085.44	0.376054	0.655507	-
ENST00000443998	1050.33	0.297289	0.868484	-
ENST00000416095	1041.66	0.928725	0.0053211	-
ENST00000329806	1022.71	0.955831	0.000769175	-
ENST00000272317	1014.37	0.510811	0.294879	RPS27A
ENST00000404735	1013.75	0.510068	0.2974	RPS27A
ENST00000402285	1010.85	0.511726	0.294545	RPS27A
ENST00000420302	1007.51	0.418032	0.57404	-
ENST00000381136	1002.96	0.576265	0.426295	TYRP1
ENST00000296674	1002.06	0.408995	0.445054	RPS23
ENST00000223271	999.24	-0.521646	0.312212	RARRES2
ENST00000361227	996.552	0.734991	0.0316595	ND3
ENST00000229239	991.528	-0.929954	0.000969435	GAPDH
ENST00000396861	991.528	-0.929954	0.000969435	GAPDH
ENST00000361567	991.379	0.370361	0.476123	ND5
ENST00000396856	991.287	-0.930968	0.000969435	GAPDH
ENST00000396859	991.287	-0.930968	0.000969435	GAPDH
ENST00000396858	990.605	-0.931241	0.000969435	GAPDH
ENST00000381026	985.463	-0.144763	0.993763	-
ENST00000449223	968.826	0.0834966	0.999583	RPS28
ENST00000254722	966.302	0.173822	0.957646	SERPINF1
ENST00000417088	964.885	0.0788633	0.999979	RPS28
ENST00000452570	961.421	-0.925402	0.00122996	-
ENST00000424633	936.263	0.395097	0.568484	-
ENST00000412545	931.772	0.0480066	0.999979	-
ENST00000326586	928.157	0.409126	0.624664	-
ENST00000439929	886.461	0.512321	0.520375	-
ENST00000431098	869.999	0.377356	0.617049	-
ENST00000295666	865.498	-0.394633	0.470531	IGFBP7
ENST00000413888	865.172	0.233255	0.83425	-
ENST00000431241	864.816	0.216243	0.921252	-
ENST00000405720	860.609	0.356025	0.786042	-
ENST00000403958	847.439	0.508628	0.564643	-
ENST00000298289	834.833	0.14165	0.991492	RPL36AL
ENST00000266085	830.98	0.298435	0.74153	TIMP3
ENST00000435128	822.942	0.553792	0.0892604	-
ENST00000440602	817.049	-0.0318258	0.999979	-
ENST00000408001	799.428	0.222277	0.980862	-
ENST00000422958	795.585	0.35392	0.749148	-
ENST00000412502	785.435	0.235654	0.939301	-
ENST00000418539	767.117	-1.72769	6.35821e-11	BCYRN1
ENST00000371625	754.37	0.163722	0.99056	PTGDS
ENST00000446677	752.171	0.16262	0.99056	PTGDS
ENST00000429216	740.519	0.374841	0.385133	-
ENST00000361575	731.954	0.281938	0.921578	RPL39
ENST00000380394	729.801	0.241749	0.928479	RPS6
ENST00000371623	729.506	0.172503	0.984998	PTGDS
ENST00000380384	728.679	0.242651	0.927803	RPS6
ENST00000315377	728.154	0.241985	0.928479	RPS6
ENST00000303562	720.187	-0.30567	0.58675	FOS
ENST00000425147	717.764	0.576691	0.214268	-
ENST00000415286	705.154	0.447635	0.57404	-
ENST00000396020	685.554	0.465798	0.600282	RPS29
ENST00000258733	668.992	1.21292	9.23501e-05	GPNMB
ENST00000381990	668.992	1.21292	9.23501e-05	GPNMB
ENST00000314133	668.301	0.237132	0.931187	COX8A
ENST00000245458	664.012	0.485065	0.57404	RPS29
ENST00000369387	645.39	0.430402	0.371412	-
ENST00000230495	645.106	0.430724	0.37043	-
ENST00000316084	642.705	0.642535	0.0983665	RPS4X
ENST00000243997	640.182	-0.146417	0.991492	ATP5F1E
ENST00000395659	639.482	-0.145481	0.991492	ATP5F1E
ENST00000435879	633.4	0.190084	0.971014	-
ENST00000395663	626.834	-0.148972	0.991492	ATP5F1E
ENST00000261313	623.472	-0.0969964	0.994703	PEBP1
ENST00000373626	619.211	0.640876	0.0987791	RPS4X
ENST00000448168	617.698	0.203778	0.934373	-
ENST00000380381	614.19	0.309543	0.81572	RPS6
ENST00000454001	594.909	0.252637	0.845698	-
ENST00000444945	594.176	0.422178	0.35686	HNRNPA1P10
ENST00000309311	591.818	-0.4307	0.385133	EEF2
ENST00000316403	588.805	0.209495	0.875673	CLU
ENST00000405140	587.879	0.211679	0.869941	CLU
ENST00000449856	582.402	-0.124609	0.993788	-
ENST00000424559	578.722	0.205289	0.96735	-
ENST00000236671	573.355	-1.71779	3.29394e-16	CTSD
ENST00000433655	573.223	-1.71736	3.29394e-16	CTSD
ENST00000367196	572.674	-1.71936	3.05352e-16	CTSD
ENST00000429746	572.674	-1.71936	3.05352e-16	CTSD
ENST00000438607	553.874	-0.472452	0.463127	TMA7
ENST00000249289	553.051	0.245003	0.89811	ATP6V1F
ENST00000421129	552.706	0.00375337	0.999979	-
ENST00000323496	546.46	1.70984	9.63888e-09	-
ENST00000433853	542.003	0.262025	0.911625	-
ENST00000405422	541.609	-0.151118	0.991492	-
ENST00000440551	536.96	0.465353	0.281939	-
ENST00000274787	526.895	0.195594	0.975311	HIGD2A
ENST00000374520	522.848	0.542547	0.216012	-
ENST00000446556	518.77	0.116906	0.993788	-
ENST00000258424	515.762	0.194318	0.980862	COX5B
ENST00000402419	512.539	0.346516	0.768968	-
ENST00000438213	499.589	-1.69995	1.74095e-14	CTSD
ENST00000443624	497.422	0.362074	0.65891	RPL11
ENST00000374550	496.146	0.361276	0.659612	RPL11
ENST00000449323	492.46	0.296917	0.897062	RPS27A
ENST00000416931	490.882	0.646445	0.0763601	-
ENST00000396467	489.867	0.171233	0.983511	RPL7
ENST00000352983	489.626	0.169897	0.983511	RPL7
ENST00000256854	489.267	0.601836	0.0592458	NARS1
ENST00000396465	487.954	0.169568	0.983511	RPL7
ENST00000396466	487.827	0.168856	0.983511	RPL7
ENST00000382581	487.336	0.135544	0.984515	MRFAP1
ENST00000320912	487.095	0.134196	0.985489	MRFAP1
ENST00000245185	482.275	-0.714695	0.0601451	MT2A
ENST00000367815	471.477	-0.824521	0.00392216	ATP1B1
ENST00000367816	471.477	-0.824521	0.00392216	ATP1B1
ENST00000378775	463.847	-0.0579204	0.999979	-
ENST00000239938	462.238	-0.666939	0.0128926	EGR1
ENST00000274242	460.251	0.395789	0.576885	RPL37
ENST00000401695	460.211	0.516011	0.439817	RPS14
ENST00000407193	459.931	0.51454	0.444554	RPS14
ENST00000432137	455.691	-0.0180109	0.999979	-
ENST00000312037	454.101	0.517094	0.445054	RPS14
ENST00000175091	452.534	0.218006	0.919552	LAPTM4A
ENST00000435330	451.122	0.174095	0.983511	RPL7
ENST00000330029	449.35	0.182266	0.980862	UQCR10
ENST00000420575	448.66	-0.41569	0.600282	-
ENST00000431653	448.613	0.17131	0.983511	RPL7
ENST00000401406	447.738	0.178581	0.983452	UQCR10
ENST00000325612	447.712	0.0781788	0.999979	-
ENST00000382120	446.823	-2.30681	1.69779e-25	SOD3
ENST00000247655	442.59	0.00807882	0.999979	COX7C
ENST00000322028	440.248	0.120911	0.997348	POLR2L
ENST00000263384	438.2	0.501278	0.211725	FAM32A
ENST00000329251	437.475	0.457284	0.269637	EEF1G
ENST00000379056	434.855	0.252839	0.897062	TPT1
ENST00000221975	428.498	0.377055	0.699892	RPS19
ENST00000427721	425.168	-1.81193	1.44524e-15	-
ENST00000379060	423.666	0.239317	0.918131	TPT1
ENST00000241305	421.384	-0.3694	0.444583	CPXM2
ENST00000309268	419.684	0.325372	0.569637	EEF1A1
ENST00000316292	419.684	0.325372	0.569637	EEF1A1
ENST00000361436	418.925	0.3768	0.651975	RPL12
ENST00000379055	418.625	0.226239	0.938107	TPT1
ENST00000331523	418.24	0.327336	0.564727	EEF1A1
ENST00000356303	418.24	0.327336	0.564727	EEF1A1
ENST00000376263	416.532	0.0259381	0.999979	HNRNPK
ENST00000376281	416.532	0.0259381	0.999979	HNRNPK
ENST00000351839	416.141	0.0268964	0.999979	HNRNPK
ENST00000309246	413.655	0.216403	0.956947	TPT1
ENST00000433132	406.51	-0.44236	0.568484	-
ENST00000372209	398.954	0.271322	0.90453	RPS8
ENST00000396651	398.954	0.271322	0.90453	RPS8
ENST00000359681	397	0.291048	0.877846	RPL37A
ENST00000420712	397	0.291048	0.877846	RPL37A
ENST00000339600	395.602	0.837247	0.0271562	NDUFA4
ENST00000422514	393.472	0.303717	0.845853	RPL23A
ENST00000427280	391.413	0.291504	0.877259	RPL37A
ENST00000441179	391.133	0.289655	0.880808	RPL37A
ENST00000446558	391.133	0.289655	0.880808	RPL37A
ENST00000442760	390.488	0.21361	0.959601	TPT1
ENST00000409028	387.355	0.254205	0.922502	RPL31
ENST00000355731	385.993	0.303705	0.846318	RPL23A
ENST00000394935	385.595	0.303378	0.847828	RPL23A
ENST00000394938	385.595	0.303378	0.847828	RPL23A
ENST00000436520	380.482	0.101374	0.997348	-
ENST00000264258	377.157	0.290323	0.869941	RPL31
ENST00000409320	377.157	0.290323	0.869941	RPL31
ENST00000409733	376.898	0.288243	0.871355	RPL31
ENST00000439602	376.765	0.631199	0.256869	RPS18
ENST00000419276	376.11	0.291013	0.869131	RPL31
ENST00000409038	374.83	0.286206	0.875673	RPL31
ENST00000409650	374.83	0.286206	0.875673	RPL31
ENST00000409711	374.654	0.295749	0.863665	RPL31
ENST00000222543	373.321	2.98872	6.6025e-44	TFPI2
ENST00000370562	372.674	0.330552	0.894119	RPS21
ENST00000343986	372.307	0.327987	0.897062	RPS21
ENST00000450116	372.307	0.327987	0.897062	RPS21
ENST00000344700	371.734	0.0412965	0.999979	RPS10
ENST00000311111	371.34	0.172162	0.99056	RPL38
ENST00000439590	371.086	0.170303	0.99067	RPL38
ENST00000441435	370.558	0.299151	0.860067	RPL31
ENST00000253039	369.849	1.0044	0.000377066	EIF2S3
ENST00000370592	369.307	0.325736	0.89811	RPS21
ENST00000222247	368.774	0.48772	0.481555	RPL18A
ENST00000400389	368.148	-3.18791	1.03973e-41	SERPINE3
ENST00000409000	364.053	0.300397	0.859006	RPL31
ENST00000398606	357.492	0.440863	0.479312	GSTP1
ENST00000398603	357.1	0.440017	0.481555	GSTP1
ENST00000321153	354.036	0.336782	0.789778	RPLP2
ENST00000422565	353.879	0.313989	0.869941	-
ENST00000395422	348.466	0.0204282	0.999979	CHCHD2
ENST00000380636	340.69	1.56716	1.03754e-06	TMSB4X
ENST00000380635	340.304	1.56794	9.95011e-07	TMSB4X
ENST00000451311	339.671	1.56692	1.09079e-06	TMSB4X
ENST00000370355	338.795	-3.17688	1.3212e-31	SCD
ENST00000433398	337.899	0.317838	0.854818	-
ENST00000394077	334.996	0.432491	0.625461	RPL24
ENST00000379589	330.995	0.0908469	0.997348	LHFPL6
ENST00000339647	329.309	-0.305295	0.664125	UBC
ENST00000380633	329.287	1.56736	1.20884e-06	TMSB4X
ENST00000234875	325.951	0.0924377	0.997348	RPL22
ENST00000253788	325.299	0.494697	0.460427	RPL27
ENST00000430450	323.911	-0.0270039	0.999979	-
ENST00000322203	322.636	0.363534	0.724522	RPL10A
ENST00000451238	321.655	2.94366	2.36264e-41	TFPI2
ENST00000324873	319.994	2.1851	7.72951e-18	NUPR1
ENST00000374980	316.463	0.494752	0.178115	EIF2S2
ENST00000413027	315.863	0.229258	0.894973	-
ENST00000228140	315.845	0.171135	0.99056	RPS13
ENST00000347512	306.934	0.0932668	0.999583	RPL36
ENST00000394580	305.466	0.0908027	0.999979	RPL36
ENST00000262768	300.348	0.830586	0.00330397	TIMP2
ENST00000251453	299.326	0.366367	0.734106	RPS16
ENST00000396957	299.274	0.37356	0.760566	RPL32
ENST00000339471	299.199	0.365277	0.73509	RPS16
ENST00000429711	299.035	0.373726	0.759805	RPL32
ENST00000373232	298.964	-0.0880867	0.997348	PPA1
ENST00000435983	297.716	0.375646	0.758509	RPL32
ENST00000273223	297.457	0.37603	0.758427	RPL32
ENST00000396953	296.938	0.373831	0.762434	RPL32
ENST00000262499	295.329	-0.506462	0.339582	-
ENST00000309594	295.295	0.117426	0.995155	MRPL57
ENST00000310837	294.524	-0.457201	0.422218	EIF1
ENST00000281456	292.853	-0.91894	0.00392216	SLC25A4
ENST00000452606	292.393	0.376689	0.758509	RPL32
ENST00000304312	292.139	0.0819701	0.999583	ATP5ME
ENST00000397300	291.672	0.184851	0.983452	-
ENST00000216146	289.691	0.293698	0.750685	RPL3
ENST00000401609	289.691	0.293698	0.750685	RPL3
ENST00000337815	289.25	1.41574	4.81515e-10	ZNF664
ENST00000392404	289.25	1.41574	4.81515e-10	ZNF664
ENST00000436160	289.13	-0.314138	0.689841	-
ENST00000353107	286.366	0.552739	0.258163	POLR2K
ENST00000434963	285.617	0.373555	0.7668	RPL32
ENST00000270142	285.004	0.201427	0.970976	SOD1
ENST00000389995	285.004	0.201427	0.970976	SOD1
ENST00000330439	283.847	-0.987748	0.00229707	MT1E
ENST00000448864	282.683	0.363772	0.77798	RPL35A
ENST00000429437	282.031	0.361099	0.784644	RPL35A
ENST00000439255	281.635	0.363086	0.778417	RPL35A
ENST00000306061	280.415	-0.997136	0.00196629	MT1E
ENST00000372967	279.557	0.0779476	0.999979	NDUFS5
ENST00000372969	279.557	0.0779476	0.999979	NDUFS5
ENST00000329092	278.54	0.361863	0.784644	RPL35A
ENST00000416139	278.116	0.436075	0.561358	-
ENST00000442341	277.111	0.35716	0.795927	RPL35A
ENST00000348108	276.871	0.000240894	0.999979	MYL6
ENST00000293422	276.713	0.00185041	0.999979	MYL6
ENST00000394332	276.666	0.0851626	0.999108	RPL23
ENST00000245857	276.648	0.0877341	0.997348	RPL23
ENST00000334828	276.12	-0.249198	0.869131	PGAM1
ENST00000354171	275.266	1.05326	0.000914222	GPX4
ENST00000394668	274.265	0.507599	0.462555	RPL34
ENST00000373316	274.066	-1.51056	7.2868e-10	PGK1
ENST00000402527	273.116	0.3012	0.73509	RPL3
ENST00000399515	273.088	-0.00927998	0.999979	-
ENST00000394665	272.429	0.510686	0.457792	RPL34
ENST00000394667	272.429	0.510686	0.457792	RPL34
ENST00000372134	271.606	0.174048	0.975311	GHITM
ENST00000348462	271.305	0.28235	0.913959	RPL35
ENST00000373570	271.305	0.28235	0.913959	RPL35
ENST00000453303	270.252	0.304399	0.726994	RPL3
ENST00000435241	269.762	-0.156777	0.99056	-
ENST00000427905	268.596	0.299512	0.740824	RPL3
ENST00000344746	268.451	0.193869	0.983511	RPL10
ENST00000369817	267.528	0.193301	0.983511	RPL10
ENST00000406022	267.528	0.193301	0.983511	RPL10
ENST00000436473	266.887	0.197954	0.98316	RPL10
ENST00000378096	265.324	0.0916369	0.997348	RPL23
ENST00000420536	264.862	0.294637	0.756481	RPL3
ENST00000426558	264.213	0.402532	0.625928	RPL31P11
ENST00000454082	264.213	0.402532	0.625928	RPL31P11
ENST00000394333	263.307	0.0838876	0.999583	RPL23
ENST00000366607	262.638	-0.303069	0.709874	TOMM20
ENST00000314138	262.492	0.296382	0.897062	RPL27A
ENST00000290855	260.532	0.160085	0.983511	CLEC2D
ENST00000205636	257.485	-0.0813398	0.997348	CMTM6
ENST00000234590	257.279	-0.820675	0.00356039	ENO1
ENST00000451365	256.981	0.201242	0.980862	RPL10
ENST00000422205	255.859	0.258439	0.941663	-
ENST00000418207	255.648	0.21172	0.972796	-
ENST00000357495	254.746	0.464412	0.369735	HNRNPA1L2
ENST00000287022	254.673	0.0773077	0.999979	UQCRB
ENST00000297596	254.641	-0.960769	0.000769175	GEM
ENST00000395641	254.27	2.23388	6.04988e-18	NUPR1
ENST00000396194	253.75	-0.96928	0.000726695	GEM
ENST00000435815	253.733	0.429789	0.516156	-
ENST00000432323	251.896	0.365701	0.765043	-
ENST00000381142	248.905	0.757787	0.0135792	TYRP1
ENST00000304863	246.129	-0.236185	0.974962	UQCRFS1
ENST00000396690	244.681	0.122612	0.993763	-
ENST00000352645	243.7	0.0806487	0.997348	ZC3H7B
ENST00000373335	242.179	-0.03198	0.999979	COX7B
ENST00000425964	241.499	-0.0803847	0.999979	-
ENST00000229379	241.495	0.210794	0.980862	COX6A1
ENST00000399075	240.69	-0.491038	0.371412	C4orf3
ENST00000301071	240.064	1.60105	3.14835e-12	TUBA1A
ENST00000381401	238.71	0.51152	0.217778	SLC25A6
ENST00000234831	237.322	0.953548	0.000441807	TMEM59
ENST00000287038	236.591	0.511316	0.385133	RPL30
ENST00000435169	236.148	-0.275847	0.932964	-
ENST00000396070	236.066	0.50978	0.39015	RPL30
ENST00000359690	235.322	0.550094	0.205497	-
ENST00000371344	234.576	0.947641	0.000480169	TMEM59
ENST00000225430	234.386	0.440022	0.544451	RPL19
ENST00000444971	234.174	0.106864	0.993788	CLEC2D
ENST00000371348	233.839	0.954442	0.000420503	TMEM59
ENST00000429985	233.828	-0.0651328	0.999979	OST4
ENST00000447619	233.828	-0.0651328	0.999979	OST4
ENST00000249786	233.502	-0.514432	0.45612	SERF2
ENST00000249344	233.172	-0.904766	0.000781595	STRIP2
ENST00000445816	232.557	-0.511026	0.457792	SERF2
ENST00000265641	231.072	-0.349821	0.749148	CPT1A
ENST00000434851	230.731	0.471801	0.442496	-
ENST00000388829	230.466	0.33086	0.802964	-
ENST00000381359	229.945	-0.513577	0.457792	SERF2
ENST00000409960	229.572	-0.515834	0.457792	SERF2
ENST00000229270	228.304	-0.236505	0.929634	TPI1
ENST00000396705	228.304	-0.236505	0.929634	TPI1
ENST00000368003	227.632	0.220427	0.9406	UFC1
ENST00000274065	227.08	0.45974	0.480624	RPS3A
ENST00000245206	226.44	-0.493349	0.412619	GOT2
ENST00000265462	225.803	0.224093	0.970976	PRDX5
ENST00000215565	225.563	0.588919	0.277961	NDUFB7
ENST00000414313	224.983	-0.0546229	0.999979	-
ENST00000409906	224.776	0.503383	0.42876	ELOB
ENST00000262306	224.644	0.505436	0.42368	ELOB
ENST00000409477	224.619	0.505769	0.423485	ELOB
ENST00000352435	223.993	0.215467	0.974962	PRDX5
ENST00000403425	223.549	-0.507845	0.496086	SERF2
ENST00000409614	223.549	-0.507845	0.496086	SERF2
ENST00000339624	223.436	-0.50661	0.497208	SERF2
ENST00000402131	223.436	-0.50661	0.497208	SERF2
ENST00000347941	223.214	0.209617	0.976634	PRDX5
ENST00000373768	221.713	0.133891	0.993763	NDUFA8
ENST00000371341	221.611	0.946752	0.000558182	TMEM59
ENST00000236957	220.845	1.02831	0.000240575	EEF1B2
ENST00000392221	220.845	1.02831	0.000240575	EEF1B2
ENST00000392222	220.718	1.02702	0.000241966	EEF1B2
ENST00000392201	219.899	0.470662	0.457792	COX6B1
ENST00000402069	216.583	-0.150578	0.99056	-
ENST00000237530	216.427	-0.531067	0.280507	RPN2
ENST00000373622	216.427	-0.531067	0.280507	RPN2
ENST00000322989	216.425	0.43739	0.679431	RPS15A
ENST00000278840	216.386	-3.29766	8.20802e-35	FADS2
ENST00000394642	216.314	0.452303	0.3394	TMEM98
ENST00000367075	216.143	-1.19163	0.00100264	EZR
ENST00000337147	216.031	-1.19054	0.00101592	EZR
ENST00000229277	215.598	-1.53387	4.09935e-07	ENO2
ENST00000392177	215.56	-1.18595	0.00106619	EZR
ENST00000257261	215.086	-3.28809	1.09041e-34	FADS2
ENST00000330964	214.733	0.658682	0.142001	RPS27L
ENST00000393099	213.584	0.411813	0.617631	RPL13
ENST00000311528	213.427	0.414255	0.611346	RPL13
ENST00000431088	213.018	0.309843	0.869941	-
ENST00000452368	212.524	0.418309	0.604535	RPL13
ENST00000307839	211.691	0.167724	0.983511	RPL15
ENST00000413699	211.691	0.167724	0.983511	RPL15
ENST00000397592	210.244	0.448468	0.496086	-
ENST00000411926	210.17	0.672119	0.132173	RPS27L
ENST00000199936	209.828	1.43186	3.95601e-09	HSD17B2
ENST00000355426	207.258	0.904031	0.00536146	EFEMP1
ENST00000394555	207.258	0.904031	0.00536146	EFEMP1
ENST00000439025	205.623	0.671687	0.131439	RPS27L
ENST00000329559	205.494	-0.0889365	0.997348	NDUFB1
ENST00000328619	205.384	-0.572414	0.231442	PCP4
ENST00000291568	205.134	-0.320126	0.808194	CSTB
ENST00000311223	204.39	0.590661	0.147111	GLUL
ENST00000331872	204.39	0.590661	0.147111	GLUL
ENST00000417584	204.39	0.590661	0.147111	GLUL
ENST00000339526	202.862	0.591127	0.146815	GLUL
ENST00000435191	202.701	-0.212	0.976634	-
ENST00000399461	202.024	0.427656	0.60512	RPL13
ENST00000358435	201.745	0.00834101	0.999979	TOMM7
ENST00000445822	201.724	-0.805935	0.00745736	-
ENST00000372879	201.662	0.00268712	0.999979	TOMM7
ENST00000405021	201.088	0.00718326	0.999979	TOMM7
ENST00000338970	199.489	0.259673	0.929634	RPL14
ENST00000396203	199.489	0.259673	0.929634	RPL14
ENST00000380842	199.374	0.113469	0.997348	POMP
ENST00000284727	199.185	0.0744466	0.999979	ATP5MC3
ENST00000270625	199.119	0.351151	0.73509	RPS11
ENST00000444752	197.384	-0.805727	0.00740104	-
ENST00000374293	196.258	0.121543	0.993788	GNG10
ENST00000416518	196.144	0.264743	0.923826	RPL14
ENST00000311672	195.981	0.241347	0.952959	UQCRH
ENST00000009589	195.789	0.00396743	0.999979	RPS20
ENST00000374294	195.743	0.129454	0.993788	DNAJC25-GNG10
ENST00000435633	194.85	0.266577	0.922502	RPL14
ENST00000301522	194.465	0.0898243	0.997348	PRDX2
ENST00000334482	194.308	0.0921667	0.997348	PRDX2
ENST00000231061	194.201	0.893162	0.0064762	SPARC
ENST00000298510	194.185	7.14512e-05	0.999979	PRDX3
ENST00000415719	193.909	0.156022	0.99056	RPL15
ENST00000354811	193.752	0.158454	0.99056	RPL15
ENST00000409248	193.656	-0.576853	0.345768	C4orf48
ENST00000409860	193.656	-0.576853	0.345768	C4orf48
ENST00000262746	192.562	0.152686	0.99056	PRDX1
ENST00000319248	192.309	0.148944	0.99056	PRDX1
ENST00000424390	192.309	0.148944	0.99056	PRDX1
ENST00000447184	192.309	0.148944	0.99056	PRDX1
ENST00000372079	191.77	0.145327	0.991492	PRDX1
ENST00000376806	191.746	0.0447283	0.999979	HLA-A
ENST00000376809	191.746	0.0447283	0.999979	HLA-A
ENST00000396634	191.746	0.0447283	0.999979	HLA-A
ENST00000376802	191.505	0.0412299	0.999979	HLA-A
ENST00000223641	191.408	0.235628	0.953581	SEC61B
ENST00000394290	191.287	-0.030079	0.999979	-
ENST00000395240	191.206	-0.227735	0.928479	ALDOA
ENST00000338110	191.094	-0.226152	0.929634	LOC112694756
ENST00000395248	190.981	-0.224568	0.932964	LOC112694756
ENST00000412304	190.824	-0.222398	0.934373	ALDOA
ENST00000340384	190.447	0.22282	0.917721	TUBB4B
ENST00000261037	189.769	-0.265258	0.914486	COL8A1
ENST00000256495	189.393	-0.496347	0.337982	BHLHE40
ENST00000402367	188.804	0.289959	0.870973	RPS9
ENST00000445961	188.804	0.289959	0.870973	RPS9
ENST00000302907	188.514	0.294829	0.865694	RPS9
ENST00000391752	188.514	0.294829	0.865694	RPS9
ENST00000391753	188.514	0.294829	0.865694	RPS9
ENST00000441429	188.406	0.289232	0.874801	RPS9
ENST00000391751	188.034	0.291619	0.869941	RPS9
ENST00000421179	187.834	0.142735	0.99056	-
ENST00000400275	186.579	0.336841	0.759542	-
ENST00000452421	185.576	1.00447	0.000325215	TMEM59
ENST00000315731	185.166	0.21077	0.974962	RPL7A
ENST00000323345	185.166	0.21077	0.974962	RPL7A
ENST00000233609	183.71	0.312185	0.874801	RPS15
ENST00000420738	183.694	1.01169	0.000290623	TMEM59
ENST00000440019	183.039	1.01807	0.000250433	TMEM59
ENST00000244745	181.627	1.17296	0.00392216	SOX4
ENST00000409194	181.396	0.0688132	0.999979	ATP5MC3
ENST00000392541	181.004	0.0665021	0.999979	ATP5MC3
ENST00000338662	180.88	-0.0830754	0.998802	ATP5MC2
ENST00000394349	180.605	-0.0952105	0.997348	ATP5MC2
ENST00000370321	179.506	0.264125	0.89811	RPL5
ENST00000391857	179.331	0.463925	0.530203	RPL13A
ENST00000379638	178.494	0.0536179	0.999979	REEP5
ENST00000232424	177.795	-0.73609	0.0889586	HES1
ENST00000037243	176.352	0.107503	0.993788	GABARAPL2
ENST00000378670	176.099	0.0894772	0.998802	UQCRQ
ENST00000369811	176.016	-0.063071	0.999979	ATP5MK
ENST00000369815	176.016	-0.063071	0.999979	ATP5MK
ENST00000369825	176.016	-0.063071	0.999979	ATP5MK
ENST00000309579	175.775	-0.0671028	0.999979	ATP5MK
ENST00000337003	175.775	-0.0671028	0.999979	ATP5MK
ENST00000426651	174.294	0.209232	0.975311	RPL7A
ENST00000329841	173.332	1.1991	0.000357362	ALDH1A3
ENST00000378665	173.291	0.115533	0.997348	UQCRQ
ENST00000378667	173.178	0.117501	0.997348	UQCRQ
ENST00000200639	173.105	-0.0333732	0.999979	LAMP2
ENST00000426763	173.061	0.141844	0.993788	RPL28
ENST00000346623	172.812	1.19289	0.000377066	ALDH1A3
ENST00000344063	172.257	0.134372	0.993788	RPL28
ENST00000332361	170.632	0.185226	0.99056	-
ENST00000424576	169.894	0.249595	0.929634	RPL6
ENST00000202773	169.782	0.251699	0.928479	RPL6
ENST00000276390	169.642	0.786723	0.0138972	ATP6V1B2
ENST00000366529	169.596	-0.150138	0.993763	-
ENST00000431936	168.84	-0.266853	0.997348	-
ENST00000432307	168.233	-0.279667	0.994982	-
ENST00000315741	168.103	0.242232	0.932964	RPL5
ENST00000416267	165.801	0.222851	0.960644	-
ENST00000420826	165.08	0.184647	0.98316	SUMO2
ENST00000313143	164.868	-0.371446	0.648766	DVL3
ENST00000349264	163.544	0.240426	0.935597	B2M
ENST00000257857	163.477	0.128052	0.993788	CD63
ENST00000420846	163.32	0.130912	0.993788	CD63
ENST00000339697	163.22	-0.202376	0.983511	SERINC1
ENST00000330899	162.5	0.226997	0.913959	DNAJA1
ENST00000371649	162.495	0.451751	0.597005	EDF1
ENST00000224073	162.368	0.449782	0.599258	EDF1
ENST00000314523	162.122	0.199478	0.976634	SUMO2
ENST00000296490	161.358	-0.641873	0.226491	WDR82
ENST00000371443	161.308	-0.824642	0.0957794	MRPL41
ENST00000343262	160.472	-0.204231	0.980862	RPS2
ENST00000428193	160.4	0.162446	0.991492	RPL28
ENST00000431533	160.4	0.162446	0.991492	RPL28
ENST00000437329	159.791	-0.571605	0.423485	RPN2
ENST00000371648	159.558	0.467135	0.564727	EDF1
ENST00000438081	159.407	0.195223	0.980862	-
ENST00000306024	159.405	0.0172256	0.999979	LSM3
ENST00000404582	158.794	-0.283088	0.805236	-
ENST00000439138	157.691	0.394487	0.537466	TMEM98
ENST00000225655	156.281	-0.21935	0.975311	PFN1
ENST00000264071	156.014	0.940868	0.00597205	TUBB4A
ENST00000340473	155.53	0.734705	0.0349408	GTF2F2
ENST00000221130	155.336	0.559886	0.222539	GSR
ENST00000335514	154.841	0.417123	0.617049	ATP5IF1
ENST00000436146	154.574	0.22439	0.972796	RPL15
ENST00000295955	154.363	0.39008	0.714261	RPL9
ENST00000449470	154.248	0.388251	0.721066	RPL9
ENST00000286091	154.189	-1.98475	2.19056e-14	PDIA4
ENST00000215909	152.103	-0.477733	0.627929	LGALS1
ENST00000425542	152.103	-0.477733	0.627929	LGALS1
ENST00000302386	151.429	0.493474	0.452673	GABARAP
ENST00000328434	151.405	0.21173	0.980862	COA3
ENST00000420283	151.249	-0.399474	0.57213	TSPYL4
ENST00000261023	150.586	0.467043	0.424394	ITGAV
ENST00000374907	150.586	0.467043	0.424394	ITGAV
ENST00000454173	150.28	-0.478168	0.633424	LGALS1
ENST00000395323	150.15	-0.0103694	0.999979	LBH
ENST00000261713	150.068	0.362694	0.617631	TMEM98
ENST00000399148	149.879	0.386945	0.599258	-
ENST00000412556	149.806	0.616864	0.251775	-
ENST00000414693	149.211	0.518506	0.325518	-
ENST00000425761	149.105	-0.0754	0.999583	-
ENST00000437992	148.942	0.380312	0.738643	RPL9
ENST00000394920	148.488	0.323674	0.84405	RPL8
ENST00000273342	148.382	-0.346382	0.880361	COL8A1
ENST00000262584	148.362	0.321418	0.846318	RPL8
ENST00000319622	147.838	-0.61869	0.114814	PKM
ENST00000335181	147.838	-0.61869	0.114814	PKM
ENST00000372634	147.673	-0.620447	0.197528	BEX3
ENST00000372645	147.659	-0.625554	0.188799	BEX3
ENST00000389093	147.558	-0.625146	0.107012	PKM
ENST00000361298	147.546	-0.623719	0.190218	BEX3
ENST00000372635	147.526	-0.623439	0.190629	BEX3
ENST00000211314	147.497	-0.26108	0.8912	TMEM14A
ENST00000262193	147.373	0.453816	0.457189	PSMB1
ENST00000279022	147.126	-0.856026	0.0910015	MYL9
ENST00000353411	146.958	0.0707333	0.999979	SKP1
ENST00000279259	146.434	0.284859	0.924434	FAU
ENST00000288235	146.102	0.11906	0.993788	MYO1E
ENST00000346786	145.655	-0.839159	0.103642	MYL9
ENST00000350997	145.562	-3.43007	5.52053e-29	FADS1
ENST00000412097	145.312	0.228987	0.972796	RPL15
ENST00000434031	145.312	0.228987	0.972796	RPL15
ENST00000305786	145.129	-0.411345	0.554022	CYCS
ENST00000316448	144.992	-1.07575	0.000179348	CALR
ENST00000238633	144.785	-0.583313	0.197724	NPC2
ENST00000332968	144.655	0.285548	0.904073	RPL17-C18orf32
ENST00000361335	144.395	-0.138995	0.993788	ND4L
ENST00000216281	144.262	-0.459385	0.373989	HSP90AA1
ENST00000433866	144.26	0.304222	0.77406	HSBP1
ENST00000434372	143.696	0.289139	0.919276	FAU
ENST00000422218	143.627	0.229335	0.973133	RPL15
ENST00000360612	143.584	-0.420525	0.532175	PIM3
ENST00000436445	143.097	0.334998	0.83425	RPS9
ENST00000371335	142.758	-0.19792	0.975311	LAMP2
ENST00000334701	142.591	-0.452687	0.396461	HSP90AA1
ENST00000262030	142.258	0.327065	0.717316	ATP5F1B
ENST00000395149	141.947	0.368758	0.610821	TMEM98
ENST00000367569	141.315	0.66096	0.17913	SF3B5
ENST00000224237	140.617	-0.348928	0.767485	VIM
ENST00000227251	140.106	0.254198	0.928479	CRYAB
ENST00000254810	139.828	0.217915	0.953581	H3-3B
ENST00000412585	139.312	0.111633	0.994415	HLA-B
ENST00000265093	138.186	0.177338	0.984998	ATP6V0E1
ENST00000447906	137.194	0.205061	0.980862	OTUD4
ENST00000454497	137.194	0.205061	0.980862	OTUD4
ENST00000371065	136.939	0.153916	0.99056	LEPROT
ENST00000409170	136.301	0.442292	0.664125	RPL36A-HNRNPH2
ENST00000403538	136.294	0.35492	0.819629	-
ENST00000339852	136.21	0.391237	0.577262	NCCRP1
ENST00000392994	136.121	0.453306	0.637843	RPL36A
ENST00000380752	135.624	-0.244609	0.913932	SLC7A1
ENST00000340385	135.494	0.36261	0.659939	PRDX6
ENST00000360830	135.333	0.567978	0.276687	RPS24
ENST00000372360	135.333	0.567978	0.276687	RPS24
ENST00000435275	135.333	0.567978	0.276687	RPS24
ENST00000270792	135.302	-0.754852	0.122101	SH3BGRL3
ENST00000261811	135.246	0.519781	0.347842	CYSTM1
ENST00000372849	135.156	0.459945	0.625928	RPL36A
ENST00000427805	135.156	0.459945	0.625928	RPL36A
ENST00000319041	135.018	-0.755927	0.119181	SH3BGRL3
ENST00000407940	134.768	0.359411	0.769025	-
ENST00000276062	134.727	0.354684	0.855967	NDUFB11
ENST00000377811	134.6	0.352249	0.859006	NDUFB11
ENST00000294189	134.397	0.307516	0.897329	RPL29
ENST00000355968	134.395	-0.221573	0.975311	PPIA
ENST00000415933	134.395	-0.221573	0.975311	PPIA
ENST00000299299	134.332	0.174062	0.991492	PCBD1
ENST00000374561	134.086	3.72859	1.1622e-32	ID3
ENST00000449818	133.973	0.400861	0.57404	-
ENST00000409338	133.618	0.443256	0.664844	RPL36A-HNRNPH2
ENST00000260746	133.522	-0.243316	0.970278	ARL3
ENST00000440335	132.985	0.852882	0.0310358	-
ENST00000439229	132.171	-0.698049	0.0620682	-
ENST00000448962	132.149	0.372402	0.761922	RPS9
ENST00000337002	132.002	-0.302339	0.797154	SEC62
ENST00000332858	131.698	0.892307	0.00356039	TUBA1B
ENST00000336023	131.698	0.892307	0.00356039	TUBA1B
ENST00000301821	131.628	0.243031	0.934129	RPSA
ENST00000443003	131.389	0.243072	0.933571	RPSA
ENST00000262067	131.379	-0.189142	0.976496	TSPAN13
ENST00000321418	131.086	0.626183	0.268785	-
ENST00000301587	131.083	-0.0125035	0.999979	ATP5PD
ENST00000344546	131.083	-0.0125035	0.999979	ATP5PD
ENST00000232125	130.969	-0.829869	0.0527487	FAM162A
ENST00000419297	130.945	0.519371	0.366265	-
ENST00000379919	130.43	1.73324	1.95987e-09	MAB21L1
ENST00000335274	130.36	-0.144175	0.993788	-
ENST00000262613	130.101	-0.768252	0.0342627	SLC9A3R1
ENST00000451562	129.784	-0.217595	0.978094	PPIA
ENST00000220772	129.614	-1.16483	8.39806e-05	SFRP1
ENST00000413388	129.423	-0.780192	0.0313401	SLC9A3R1
ENST00000366695	129.153	0.617427	0.247561	H2AW
ENST00000428832	128.949	0.25959	0.904325	-
ENST00000284971	128.521	0.16457	0.99056	ATP5PF
ENST00000400087	128.521	0.16457	0.99056	ATP5PF
ENST00000400090	128.521	0.16457	0.99056	ATP5PF
ENST00000400093	128.521	0.16457	0.99056	ATP5PF
ENST00000400094	128.521	0.16457	0.99056	ATP5PF
ENST00000393892	128.424	0.11747	0.993788	CNP
ENST00000233468	128.35	0.304513	0.897062	SF3B6
ENST00000368547	128.336	0.188009	0.980862	ECHS1
ENST00000419462	128.167	0.519695	0.361078	-
ENST00000393888	127.532	0.109602	0.997348	CNP
ENST00000306406	127.169	-0.616343	0.17913	TMEM37
ENST00000002165	126.988	0.0343212	0.999979	FUCA2
ENST00000381151	126.821	-0.619662	0.156597	SLC5A3
ENST00000370641	126.785	0.43555	0.600282	GNG5
ENST00000370645	126.785	0.43555	0.600282	GNG5
ENST00000425660	125.643	-0.255292	0.894119	ACTB
ENST00000373218	125.29	-0.567395	0.222539	EIF4EBP2
ENST00000368636	124.694	-1.7392	2.52386e-08	BNIP3
ENST00000292614	124.619	0.35423	0.75366	POLR2J
ENST00000321358	124.335	-0.42564	0.570985	YBX1
ENST00000417615	124.187	0.217426	0.976043	-
ENST00000307961	124.016	0.224235	0.953581	RPL4
ENST00000436427	123.983	-0.424706	0.570648	YBX1
ENST00000368809	123.831	0.022373	0.999979	S100A10
ENST00000368811	123.831	0.022373	0.999979	S100A10
ENST00000328392	123.775	0.0893872	0.997348	SKP1
ENST00000400099	123.459	0.140259	0.993788	ATP5PF
ENST00000372014	123.449	0.420374	0.720457	MRPL14
ENST00000379607	123.425	-0.191279	0.983511	EIF1AX
ENST00000329970	123.298	0.344959	0.721066	GTF3C6
ENST00000340398	123.141	0.202035	0.975311	H3-5
ENST00000353801	123.069	-0.452085	0.577262	HSP90AB1
ENST00000371646	123.069	-0.452085	0.577262	HSP90AB1
ENST00000371554	122.956	-0.449701	0.583292	HSP90AB1
ENST00000379454	122.794	0.27835	0.869445	ASPH
ENST00000350669	122.527	-0.0383173	0.999979	LDHB
ENST00000396076	122.527	-0.0383173	0.999979	LDHB
ENST00000454346	122.436	0.164623	0.991492	-
ENST00000301072	122.318	-0.511383	0.312024	TUBA1C
ENST00000444512	122.027	0.240917	0.943841	RPSA
ENST00000257663	121.969	0.432284	0.561358	TMEM60
ENST00000441206	121.948	-0.549833	0.374253	-
ENST00000261622	121.831	0.0151083	0.999979	SLC7A5
ENST00000261735	121.421	0.0231618	0.999979	ERP29
ENST00000216225	121.324	-0.17019	0.991492	RBX1
ENST00000393794	121.126	0.343623	0.77112	POLR2J
ENST00000399312	120.956	0.523943	0.444554	MRPS6
ENST00000443291	120.829	-0.0110032	0.999979	-
ENST00000306085	120.518	0.0185173	0.999979	TRIM56
ENST00000263321	120.215	0.905276	0.0101728	TYR
ENST00000323646	119.722	-0.0145394	0.999979	PLAAT3
ENST00000302182	119.196	0.894693	0.0110511	UBB
ENST00000395837	119.196	0.894693	0.0110511	UBB
ENST00000395839	119.196	0.894693	0.0110511	UBB
ENST00000411646	118.927	-0.138625	0.994974	SMIM26
ENST00000435844	118.927	-0.138625	0.994974	SMIM26
ENST00000196551	118.839	0.503046	0.547703	RPS5
ENST00000243918	118.806	0.729641	0.0567692	SYS1
ENST00000292907	118.312	-0.0453416	0.999979	COX7A1
ENST00000437291	118.312	-0.0453416	0.999979	COX7A1
ENST00000275230	118.233	-1.61169	4.0349e-05	SLC2A12
ENST00000400256	117.745	0.762037	0.0432091	COLEC12
ENST00000415453	117.373	0.865245	0.0186003	-
ENST00000216218	117.301	-0.0908256	0.997348	ST13
ENST00000256319	116.752	-1.14869	0.000625301	ERG28
ENST00000233121	116.716	-0.150321	0.993763	MAPRE3
ENST00000405074	116.716	-0.150321	0.993763	MAPRE3
ENST00000427417	116.611	0.244525	0.953581	COMMD1
ENST00000300289	116.24	-0.906397	0.0073259	PDIA3
ENST00000184266	115.958	0.332246	0.848125	NDUFB4
ENST00000350498	115.098	-0.0662716	0.999979	PDAP1
ENST00000247866	115.078	0.110136	0.997348	NDUFB2
ENST00000392132	114.87	0.0425474	0.999979	XRCC5
ENST00000392133	114.87	0.0425474	0.999979	XRCC5
ENST00000423240	114.603	0.352837	0.788015	-
ENST00000380527	114.551	-0.752851	0.0418887	RRAGA
ENST00000415826	114.537	0.0102773	0.999979	PLAAT3
ENST00000361681	114.485	-1.37658	1.78865e-05	ND6
ENST00000303305	114.474	0.513335	0.323721	PA2G4
ENST00000317881	114.257	0.0419792	0.999979	SLC25A5
ENST00000442699	114.002	0.262522	0.926365	-
ENST00000367088	113.656	0.0260757	0.999979	DYNLT1
ENST00000367089	113.431	0.031901	0.999979	DYNLT1
ENST00000432588	112.669	-0.252264	0.912322	ACTB
ENST00000444166	112.464	0.273231	0.913702	COMMD1
ENST00000379847	111.502	0.500623	0.463475	NDUFB6
ENST00000366466	111.248	0.494807	0.473324	NDUFB6
ENST00000403564	111.216	0.537193	0.483008	RPS7
ENST00000406376	111.216	0.537193	0.483008	RPS7
ENST00000409409	111.173	-0.272671	0.893253	CYCS
ENST00000350021	110.969	0.488955	0.489405	NDUFB6
ENST00000424736	110.715	-0.41354	0.617049	-
ENST00000297564	110.661	0.128172	0.994974	COX6C
ENST00000344423	110.215	-0.266696	0.968104	ZNF395
ENST00000407445	110.035	0.541022	0.477399	RPS7
ENST00000394613	110.03	-0.0108812	0.999979	PLAAT3
ENST00000396075	109.888	-0.0560066	0.999979	LDHB
ENST00000434365	109.704	0.570773	0.25398	-
ENST00000409764	109.519	-0.282396	0.877842	CYCS
ENST00000278572	109.507	0.330651	0.865798	RPS3
ENST00000450819	109.375	0.318877	0.89811	-
ENST00000422465	109.375	0.33457	0.862892	RPS3
ENST00000370081	109.354	-0.0133189	0.999979	COX7A2
ENST00000370089	109.354	-0.0133189	0.999979	COX7A2
ENST00000300688	109.223	0.430491	0.690142	ATP5MG
ENST00000330133	109.154	0.252777	0.971014	MRPL54
ENST00000373943	108.417	-0.087775	0.997348	STX12
ENST00000265354	108.263	-1.53928	5.82513e-07	SRF
ENST00000442744	108.101	0.174254	0.99056	UBA52
ENST00000411660	108.093	0.846608	0.0466245	-
ENST00000237500	108.059	0.301577	0.869941	MYL12B
ENST00000400175	107.947	0.305007	0.865694	MYL12B
ENST00000440913	107.639	0.586767	0.311956	-
ENST00000377978	107.1	-0.016221	0.999979	COX7A2
ENST00000303575	106.99	-0.305996	0.846318	TMED10
ENST00000450584	106.899	-0.0401135	0.999979	LDHB
ENST00000226253	105.896	-2.23567	3.14835e-12	ALDOC
ENST00000395319	105.896	-2.23567	3.14835e-12	ALDOC
ENST00000395321	105.896	-2.23567	3.14835e-12	ALDOC
ENST00000426049	105.843	0.485305	0.444583	-
ENST00000376228	105.524	-0.210632	0.976634	HLA-C
ENST00000376237	105.524	-0.210632	0.976634	HLA-C
ENST00000383329	105.524	-0.210632	0.976634	HLA-C
ENST00000370206	105.361	-0.119213	0.994982	CNN3
ENST00000394202	105.361	-0.119213	0.994982	CNN3
ENST00000267884	105.336	0.480054	0.492626	SRP14
ENST00000336695	105.243	0.264326	0.960446	ROMO1
ENST00000331479	105.156	-0.00619571	0.999979	SMDT1
ENST00000374072	105.13	0.267755	0.957776	ROMO1
ENST00000374077	105.13	0.267755	0.957776	ROMO1
ENST00000374078	105.13	0.267755	0.957776	ROMO1
ENST00000397416	104.871	0.268498	0.957634	ROMO1
ENST00000378549	104.723	0.130671	0.993788	ITM2B
ENST00000239223	104.61	-1.18102	0.00102828	DUSP1
ENST00000422252	104.461	-0.00947938	0.999979	SMDT1
ENST00000426577	104.192	0.402692	0.663572	-
ENST00000250784	104.114	0.119322	0.997348	RPS4Y1
ENST00000372733	103.922	0.0830075	0.99736	SDC4
ENST00000440692	103.83	0.391776	0.73939	RPS24
ENST00000417878	103.815	0.165477	0.99056	-
ENST00000322310	103.611	0.632036	0.347703	SSNA1
ENST00000216181	103.276	-0.137492	0.993788	MYH9
ENST00000256433	103.184	-0.0458181	0.999979	IER3IP1
ENST00000395823	103.145	0.400147	0.659612	-
ENST00000302754	103.143	-1.07891	0.0064762	JUNB
ENST00000379845	103.101	-1.19922	0.000203475	SFRP1
ENST00000451079	103.016	0.0994692	0.997348	-
ENST00000248451	102.985	0.551472	0.432853	PNKD
ENST00000430575	102.802	0.122336	0.997348	RPS4Y1
ENST00000054666	101.787	-0.291222	0.905473	VAMP3
ENST00000296102	101.691	-0.0584239	0.999979	MRPL33
ENST00000379666	101.691	-0.0584239	0.999979	MRPL33
ENST00000216520	101.573	-0.00695633	0.999979	ERH
ENST00000394485	101.262	-3.20041	3.69649e-19	MT1X
ENST00000341369	100.879	-0.29949	0.869941	PTMA
ENST00000409115	100.879	-0.29949	0.869941	PTMA
ENST00000432390	100.862	0.603419	0.399273	-
ENST00000433309	100.537	1.73469	4.76432e-08	-
ENST00000376980	100.351	0.0149637	0.999979	DNAJC1
ENST00000193322	100.294	-0.306478	0.861955	OSTM1
ENST00000434600	100.272	-0.292893	0.863251	LAMP2
ENST00000258145	100.13	0.0871032	0.997348	GNS
ENST00000418919	100.13	0.0871032	0.997348	GNS
ENST00000419349	100.003	0.351547	0.818113	GPX1
ENST00000419783	100.003	0.351547	0.818113	GPX1
ENST00000451177	99.9459	1.13742	0.000329253	-
ENST00000451497	99.9271	0.634492	0.219223	-
ENST00000332598	99.8789	0.0632499	0.999979	TMED9
ENST00000309950	99.86	5.8588	7.39389e-31	DAPL1
ENST00000353703	99.7671	-1.17326	0.00471094	YWHAB
ENST00000372839	99.7671	-1.17326	0.00471094	YWHAB
ENST00000274137	99.7507	0.621094	0.307578	NDUFS6
ENST00000435260	99.641	0.104266	0.997348	-
ENST00000358666	99.5112	0.211624	0.98316	UBL5
ENST00000280258	99.1646	0.00100221	0.999979	PRSS23
ENST00000354050	99.0816	-0.210674	0.974962	PLTP
ENST00000372431	99.0816	-0.210674	0.974962	PLTP
ENST00000428459	99.0271	0.397844	0.74578	NDUFA13
ENST00000420868	98.9244	-0.206517	0.975311	PLTP
ENST00000227157	98.5584	-0.660857	0.142001	LDHA
ENST00000379412	98.5584	-0.660857	0.142001	LDHA
ENST00000396222	98.5584	-0.660857	0.142001	LDHA
ENST00000422447	98.5584	-0.660857	0.142001	LDHA
ENST00000372420	98.528	-0.203673	0.976634	PLTP
ENST00000448874	98.3795	-0.308734	0.8635	PTMA
ENST00000430157	98.1614	0.135226	0.997348	UBA52
ENST00000426263	98.1372	-0.284853	0.869941	SLC2A1
ENST00000434013	97.221	-0.455525	0.575517	NPC2
ENST00000416718	97.149	0.110831	0.997348	-
ENST00000452777	96.7299	0.293647	0.953581	-
ENST00000217456	96.5109	-0.166269	0.991492	APMAP
ENST00000316939	96.4355	0.255041	0.957634	GADD45GIP1
ENST00000430553	96.3635	-0.664537	0.143835	LDHA
ENST00000451442	95.9316	-0.150091	0.993763	APMAP
ENST00000428810	95.5385	0.475779	0.575517	-
ENST00000373840	95.4233	-0.0980497	0.997348	RAB14
ENST00000359543	95.4214	0.278303	0.941154	EMP2
ENST00000375341	95.3084	-0.90678	0.0152585	ALDH4A1
ENST00000409042	95.245	5.78999	6.55349e-30	DAPL1
ENST00000327891	95.062	0.247621	0.957776	-
ENST00000409683	94.8336	-0.355167	0.767485	PTMA
ENST00000237654	94.7756	-0.531583	0.345768	CCNI
ENST00000218388	94.7651	0.149731	0.993763	TIMP1
ENST00000377017	94.7651	0.149731	0.993763	TIMP1
ENST00000421314	94.6805	-3.08088	8.26806e-20	-
ENST00000290597	94.6669	-0.901045	0.0159722	ALDH4A1
ENST00000368467	94.5334	-0.0886244	0.99736	PMVK
ENST00000445623	94.4953	0.158286	0.993763	TIMP1
ENST00000356978	94.4026	-0.745932	0.0615956	CALM1
ENST00000252102	94.3028	0.338572	0.848125	NDUFA2
ENST00000436998	94.2917	-0.341504	0.89811	-
ENST00000412128	93.7693	-0.349305	0.784557	PTMA
ENST00000320954	93.2891	0.31772	0.818113	CRTAP
ENST00000262455	93.2601	-0.306855	0.869131	ERP44
ENST00000354775	93.1086	0.0719081	0.999979	ALDH9A1
ENST00000307712	93.0798	-0.17406	0.99056	SEC23A
ENST00000317943	93.0662	0.465187	0.640183	COX14
ENST00000375710	93.0598	-0.66506	0.147475	LDHA
ENST00000337288	92.97	-0.246074	0.953708	STARD7
ENST00000246069	92.8493	-0.227296	0.971014	DSTN
ENST00000304191	92.684	0.231035	0.960446	RAMAC
ENST00000259253	92.6278	-0.721045	0.133341	UGGT1
ENST00000372728	92.4827	-0.267751	0.968104	BEX1
ENST00000409321	92.4227	-0.362368	0.756481	PTMA
ENST00000306434	92.3656	0.254188	0.972109	MAT2A
ENST00000419498	92.2985	0.563525	0.573581	-
ENST00000280527	92.2698	-0.0941775	0.997348	CRIM1
ENST00000255320	91.9624	0.532078	0.444583	-
ENST00000328916	91.7012	0.986946	0.00830021	C1S
ENST00000360817	91.7012	0.986946	0.00830021	C1S
ENST00000406697	91.5746	0.983711	0.00898832	C1S
ENST00000443875	91.5746	0.983711	0.00898832	C1S
ENST00000402681	91.4421	0.990053	0.00845375	C1S
ENST00000227378	91.3869	-0.644461	0.207917	HSPA8
ENST00000453788	91.3869	-0.644461	0.207917	HSPA8
ENST00000259874	91.1929	0.807118	0.0463411	IER3
ENST00000376377	91.1929	0.807118	0.0463411	IER3
ENST00000401429	91.0839	-0.239429	0.971014	-
ENST00000431490	91.0323	0.396131	0.658231	-
ENST00000273077	90.9648	0.599443	0.380216	PNKD
ENST00000371222	90.7956	-0.0699198	0.999979	JUN
ENST00000437218	90.7086	0.485711	0.532723	-
ENST00000206423	90.6022	1.18394	0.000213088	CCDC80
ENST00000333046	90.5583	-0.0798115	0.999979	TPRN
ENST00000409012	90.5583	-0.0798115	0.999979	TPRN
ENST00000228825	90.5581	0.181503	0.99056	ARPC3
ENST00000380629	90.4893	-0.294961	0.915745	BNIP3L
ENST00000372695	89.8188	-0.265983	0.929998	BEX4
ENST00000362077	89.6985	0.459497	0.617049	-
ENST00000253452	89.6536	0.329519	0.862892	COX4I1
ENST00000372661	89.4227	-0.525919	0.457189	TCEAL9
ENST00000256637	88.8481	0.57078	0.57404	SORT1
ENST00000340900	88.7796	2.18269	2.11352e-12	RNASE1
ENST00000397967	88.7796	2.18269	2.11352e-12	RNASE1
ENST00000412779	88.7796	2.18269	2.11352e-12	RNASE1
ENST00000372691	88.5827	-0.268534	0.928479	BEX4
ENST00000260653	88.3473	0.163411	0.991492	SIX3
ENST00000376630	88.2452	-0.0107927	0.999979	HLA-E
ENST00000397970	88.2411	2.18665	2.39034e-12	RNASE1
ENST00000375151	88.1821	0.0249361	0.999979	TSR2
ENST00000340368	88.0458	-2.17666	5.1332e-12	INSIG1
ENST00000306634	87.9465	-0.0159991	0.999979	-
ENST00000344756	87.9332	-2.17437	5.14979e-12	INSIG1
ENST00000396387	87.7674	-0.179994	0.99056	-
ENST00000289371	87.71	0.223484	0.971014	EIF5B
ENST00000399556	87.4657	0.437525	0.637678	-
ENST00000247665	87.2777	0.216821	0.980862	PHPT1
ENST00000371661	87.2777	0.216821	0.980862	PHPT1
ENST00000433351	87.2699	-0.623826	0.206549	PCYOX1
ENST00000372656	87.0951	-0.554731	0.43123	TCEAL9
ENST00000263579	87.0724	0.539591	0.369306	DCPS
ENST00000421351	87.0524	-0.0694566	0.999979	PERP
ENST00000311181	86.6696	-0.315995	0.875673	B4GAT1
ENST00000292211	86.6113	0.825469	0.0384744	UBE2Q1
ENST00000415136	86.5014	0.0321433	0.999979	DDOST
ENST00000253122	86.4405	-0.470202	0.648766	SLC6A8
ENST00000302422	86.3157	-0.620212	0.371412	TMEM256
ENST00000265395	86.0712	0.527858	0.389959	HIBADH
ENST00000449141	86.0126	-0.240967	0.96154	DSTN
ENST00000222573	85.8608	-0.710654	0.110306	ITGB8
ENST00000314852	85.7988	-0.0199655	0.999979	IMP3
ENST00000370659	85.7154	-0.692707	0.140428	-
ENST00000428288	85.5997	0.546666	0.358518	HIBADH
ENST00000268125	85.516	0.788097	0.0592458	RLBP1
ENST00000403490	85.3825	-0.0152536	0.999979	IMP3
ENST00000450289	85.1519	0.0154687	0.999979	-
ENST00000253270	84.9143	0.455726	0.616623	SLC35D2
ENST00000375259	84.9143	0.455726	0.616623	SLC35D2
ENST00000448647	84.7941	0.0277902	0.999979	-
ENST00000439685	84.6533	1.07958	0.00122092	CCDC80
ENST00000319074	84.614	0.681733	0.182224	C14orf119
ENST00000300026	84.2654	-0.158545	0.993763	PPIB
ENST00000322347	84.064	0.088949	0.999979	COX5A
ENST00000434494	83.8697	-1.18936	0.000591699	PDIA3
ENST00000354500	83.8515	-0.773891	0.0952764	TRPM3
ENST00000357360	83.6734	-0.672702	0.316914	LAGE3
ENST00000248958	83.6604	-2.21396	1.95335e-10	SDF2L1
ENST00000302538	83.5614	-0.4704	0.530887	ABR
ENST00000261070	83.5376	-0.0298582	0.999979	COX17
ENST00000008527	83.2757	0.0843775	0.999979	CRY1
ENST00000072644	83.0332	0.35872	0.807802	YIPF1
ENST00000373230	82.6603	-0.0409308	0.999979	PPA1
ENST00000371399	82.553	0.351916	0.820903	YIPF1
ENST00000447543	82.508	0.254512	0.972109	-
ENST00000305366	82.5041	1.27763	0.000319071	TM4SF1
ENST00000368575	82.4375	0.0350936	0.999979	RAB13
ENST00000316594	82.1461	0.0134157	0.999979	HNRNPH2
ENST00000296511	82.0606	0.263206	0.924434	ANXA5
ENST00000444127	82.0044	0.34	0.888452	-
ENST00000240285	81.9748	-0.125971	0.997348	RDH10
ENST00000261482	81.9147	-0.0603457	0.999979	REEP5
ENST00000366997	81.8964	1.23135	0.000424657	LPGAT1
ENST00000374517	81.5035	0.120599	0.997348	TXN
ENST00000374515	81.3769	0.116065	0.997348	TXN
ENST00000215570	81.1671	0.231392	0.980862	TIMM13
ENST00000376911	80.9369	0.327914	0.817526	ANXA1
ENST00000257497	80.8242	0.332647	0.807802	ANXA1
ENST00000444122	80.4192	0.222209	0.976496	-
ENST00000445593	80.09	-0.58767	0.334528	LAPTM4B
ENST00000399808	80.0563	0.382008	0.750685	IFITM3
ENST00000376387	80.039	-0.0890718	0.999979	TM9SF2
ENST00000379440	80.0318	-0.676854	0.171489	PRNP
ENST00000424424	80.0318	-0.676854	0.171489	PRNP
ENST00000430350	80.0318	-0.676854	0.171489	PRNP
ENST00000381679	80.0019	-0.0502064	0.999979	SON
ENST00000356577	79.6653	-0.0533835	0.999979	SON
ENST00000300278	79.5163	-0.0401034	0.999979	SON
ENST00000354725	79.4568	0.097781	0.999979	SND1
ENST00000258947	79.3476	-0.154071	0.993788	CALCOCO2
ENST00000453033	79.3262	0.826022	0.0708862	-
ENST00000425270	79.3116	-0.456753	0.593231	-
ENST00000371337	79.2971	1.05321	0.00406361	TMEM59
ENST00000429769	79.0784	0.670661	0.235215	EEF1B2
ENST00000253814	78.9396	-0.154992	0.993763	NDFIP1
ENST00000361183	78.8255	0.309213	0.866103	CAPZA2
ENST00000222190	78.6751	0.49923	0.51682	WDR83OS
ENST00000256255	78.6559	0.162043	0.991492	SARAF
ENST00000356487	78.6357	-0.937428	0.0138972	GPI
ENST00000309451	78.6356	-0.203333	0.99056	MZT2A
ENST00000366813	78.5626	0.453502	0.596491	H3-3A
ENST00000366815	78.5626	0.453502	0.596491	H3-3A
ENST00000415930	78.5092	-0.945477	0.0129073	GPI
ENST00000261509	78.4112	1.33776	0.000524063	PALLD
ENST00000426440	78.3891	0.1812	0.991492	ARPC3
ENST00000437681	78.2678	0.75766	0.142085	SNHG3
ENST00000451056	77.9844	-0.262302	0.972796	-
ENST00000269576	77.7783	-0.353073	0.875673	KRT10
ENST00000377191	77.6734	0.157693	0.993763	XRN2
ENST00000413987	77.6425	0.664192	0.268798	SNHG3
ENST00000432746	77.6201	0.767695	0.156597	-
ENST00000381692	77.544	-0.063296	0.999979	SON
ENST00000410036	77.5316	-0.192704	0.991492	MZT2A
ENST00000270586	77.4365	0.479847	0.577262	PSMB6
ENST00000238831	77.1207	-0.0163348	0.999979	YIPF4
ENST00000454078	76.8013	-0.434794	0.645934	-
ENST00000433898	76.7271	0.277014	0.934373	NDUFB3
ENST00000454214	76.7271	0.277014	0.934373	NDUFB3
ENST00000237889	76.6145	0.281818	0.929634	NDUFB3
ENST00000308774	76.5128	0.0423066	0.999979	TRMT112
ENST00000223500	76.382	0.430429	0.637843	CHMP5
ENST00000419016	76.382	0.430429	0.637843	CHMP5
ENST00000228136	76.2771	-0.0371334	0.999979	C11orf58
ENST00000304786	76.2634	0.0652346	0.999979	SRP9
ENST00000366839	76.2634	0.0652346	0.999979	SRP9
ENST00000434333	76.1689	0.136291	0.993788	HLA-B
ENST00000415537	75.9624	-0.227553	0.976043	HLA-C
ENST00000292433	75.8906	-0.186094	0.99056	IER2
ENST00000222329	75.8571	-3.12248	9.71977e-17	ERF
ENST00000442824	75.8505	0.946689	0.0255361	-
ENST00000415904	75.7394	0.680412	0.230512	EEF1B2
ENST00000372181	75.7192	-0.68203	0.157123	PRXL2A
ENST00000304043	75.6487	0.532525	0.476123	HINT1
ENST00000445505	75.4925	0.683718	0.232983	EEF1B2
ENST00000372185	75.4782	-0.693325	0.146815	PRXL2A
ENST00000372187	75.4782	-0.693325	0.146815	PRXL2A
ENST00000335174	75.4621	-0.295446	0.914486	ANKRD37
ENST00000380876	75.4576	-0.150739	0.993788	EIF3CL
ENST00000398944	75.4576	-0.150739	0.993788	EIF3CL
ENST00000412004	75.3562	0.887954	0.0355043	-
ENST00000311521	75.356	-0.672487	0.210554	DBI
ENST00000355857	75.356	-0.672487	0.210554	DBI
ENST00000409094	75.356	-0.672487	0.210554	DBI
ENST00000446783	75.218	0.270438	0.929634	-
ENST00000304414	75.0025	-0.356076	0.834257	ARL6IP1
ENST00000231572	74.8994	0.152233	0.993763	RARS1
ENST00000298894	74.7858	-0.370878	0.769025	MOAP1
ENST00000264613	74.6774	-0.655291	0.314719	CP
ENST00000435123	74.5437	0.677311	0.241203	EEF1B2
ENST00000370508	74.5192	0.183138	0.99056	GOT1
ENST00000326840	74.4436	0.465523	0.573581	DCBLD2
ENST00000379221	74.408	0.283284	0.952959	DNAJC15
ENST00000393103	74.278	-0.671205	0.215769	DBI
ENST00000261875	74.1062	0.376348	0.750535	HACD3
ENST00000233025	74.0668	-0.0409614	0.999979	SPCS1
ENST00000300851	73.992	-0.754374	0.140428	VKORC1
ENST00000319788	73.992	-0.754374	0.140428	VKORC1
ENST00000354895	73.992	-0.754374	0.140428	VKORC1
ENST00000394975	73.992	-0.754374	0.140428	VKORC1
ENST00000420057	73.992	-0.754374	0.140428	VKORC1
ENST00000357214	73.8582	-0.169689	0.993763	SFPQ
ENST00000367142	73.8164	-0.581615	0.339388	NUCKS1
ENST00000373337	73.7511	0.494784	0.648534	TMEM35B
ENST00000375571	73.657	-0.543063	0.451894	MAPRE1
ENST00000423431	73.3893	-0.054627	0.999979	SPCS1
ENST00000378578	73.3356	-0.728454	0.142085	DYNLT3
ENST00000234301	73.2774	0.380876	0.745172	COX7A2L
ENST00000378669	73.2774	0.380876	0.745172	COX7A2L
ENST00000262056	73.1949	-0.0731363	0.999979	EIF4B
ENST00000285737	73.1309	-0.250817	0.971014	LONP2
ENST00000290541	72.9898	0.0698022	0.999979	PSMB4
ENST00000378357	72.6947	-2.36492	3.01008e-10	CA9
ENST00000252816	72.6939	-0.653006	0.213066	LSM4
ENST00000426182	72.6339	0.505651	0.651331	-
ENST00000240100	72.2347	-2.38237	1.4148e-11	DUSP4
ENST00000450566	72.1458	0.60815	0.482575	-
ENST00000360507	72.0078	0.932625	0.0209312	CNPPD1
ENST00000376392	71.992	0.395553	0.789879	NME1-NME2
ENST00000393193	71.992	0.395553	0.789879	NME1-NME2
ENST00000258091	71.9912	0.468857	0.542694	CCT7
ENST00000398422	71.9912	0.468857	0.542694	CCT7
ENST00000366816	71.8675	0.436417	0.64459	H3-3A
ENST00000394971	71.3868	-0.772023	0.127169	VKORC1
ENST00000372994	71.3569	-0.285945	0.967126	BBLN
ENST00000261507	71.3358	-3.53192	3.55463e-19	MSMO1
ENST00000228306	71.0615	0.444052	0.648766	RPLP0
ENST00000313104	71.0615	0.444052	0.648766	RPLP0
ENST00000392514	71.0615	0.444052	0.648766	RPLP0
ENST00000228865	70.9322	0.172762	0.991492	CREBL2
ENST00000367495	70.9175	0.0597902	0.999979	RAB32
ENST00000259457	70.7881	0.638061	0.246455	PSMB7
ENST00000409458	70.607	1.66205	2.79379e-07	GPNMB
ENST00000257572	70.4963	-0.124742	0.997348	HRK
ENST00000320785	70.3956	-0.493764	0.562684	KIF1C
ENST00000328848	70.3274	0.527071	0.556895	NOP10
ENST00000360270	70.3197	-0.348596	0.939893	MSN
ENST00000422029	70.2299	0.206248	0.99056	NDUFA3
ENST00000380591	70.2266	0.538179	0.481555	BTF3
ENST00000256644	70.1534	0.324959	0.890845	LAMTOR5
ENST00000265333	69.9992	-0.793021	0.0956243	VDAC1
ENST00000395044	69.9992	-0.793021	0.0956243	VDAC1
ENST00000395047	69.9992	-0.793021	0.0956243	VDAC1
ENST00000215793	69.9735	-0.071442	0.999979	SF3A1
ENST00000419113	69.9708	0.2071	0.99056	NDUFA3
ENST00000372133	69.9537	0.199178	0.983511	MRPS18A
ENST00000335895	69.9473	0.529141	0.506535	BTF3
ENST00000391762	69.9324	0.206167	0.99056	NDUFA3
ENST00000417903	69.9324	0.206167	0.99056	NDUFA3
ENST00000413731	69.9218	0.537846	0.489926	-
ENST00000374050	69.6471	0.457028	0.635481	ATP6V1G1
ENST00000303553	69.5648	0.191954	0.991492	NDUFA3
ENST00000391763	69.5648	0.191954	0.991492	NDUFA3
ENST00000451517	69.5648	0.191954	0.991492	NDUFA3
ENST00000209875	69.5071	0.173524	0.99056	CBX5
ENST00000420296	69.3256	0.191923	0.991492	NDUFA3
ENST00000366814	69.2618	0.452959	0.619342	H3-3A
ENST00000325551	69.15	-0.0376463	0.999979	CTNNAL1
ENST00000374595	69.15	-0.0376463	0.999979	CTNNAL1
ENST00000394223	69.0542	-0.140498	0.997342	NDUFC1
ENST00000394225	69.0542	-0.140498	0.997342	NDUFC1
ENST00000394228	69.0542	-0.140498	0.997342	NDUFC1
ENST00000448693	69.0309	-0.0572542	0.999979	SPCS1
ENST00000262340	68.9657	-3.18948	1.44524e-15	RPE65
ENST00000360384	68.9154	-0.0987875	0.999979	HNRNPK
ENST00000379198	68.8739	-0.271975	0.932964	B3GALT6
ENST00000431142	68.6601	-0.418433	0.725791	-
ENST00000377524	68.5967	0.905057	0.138247	STAM
ENST00000295682	68.5853	-0.176716	0.993763	KRTCAP2
ENST00000311481	68.4181	-0.00216099	0.999979	RAB1B
ENST00000380291	68.3512	-0.593344	0.371412	AP1S2
ENST00000372491	68.15	0.00540107	0.999979	IER5L
ENST00000391764	68.1395	0.202867	0.991492	NDUFA3
ENST00000435494	68.126	-1.39578	0.000212881	STRIP2
ENST00000232905	68.057	-0.0176106	0.999979	EIF1B
ENST00000286953	67.8835	0.0311062	0.999979	ATP5MJ
ENST00000414262	67.8835	0.0311062	0.999979	ATP5MJ
ENST00000450885	67.8612	0.387479	0.73159	-
ENST00000375749	67.8066	0.528489	0.51493	POFUT1
ENST00000262947	67.5979	-1.0403	0.0220243	MYDGF
ENST00000418877	67.2936	-0.371098	0.81213	-
ENST00000433932	67.2295	-3.94691	4.00029e-19	FADS1
ENST00000359856	67.1698	-0.400805	0.725791	ARPC5
ENST00000392798	67.0337	0.372015	0.848125	-
ENST00000416838	66.9861	-0.162393	0.993788	-
ENST00000321348	66.972	-0.0130673	0.999979	CYBRD1
ENST00000393766	66.8366	-3.53971	2.72452e-18	MSMO1
ENST00000227451	66.8055	0.629651	0.268798	DTX4
ENST00000262291	66.3459	-0.950935	0.034462	VMP1
ENST00000442033	66.1332	-0.429812	0.807658	-
ENST00000445782	66.088	-0.174876	0.993763	MZT2A
ENST00000262120	66.0804	-0.418649	0.748929	TWSG1
ENST00000329563	66.0745	-0.0293589	0.999979	TSPO
ENST00000337554	66.0745	-0.0293589	0.999979	TSPO
ENST00000396265	66.0745	-0.0293589	0.999979	TSPO
ENST00000221576	66.0467	0.160906	0.993788	C19orf53
ENST00000352732	65.903	-1.20546	0.00233317	ABHD2
ENST00000333511	65.8466	-0.209093	0.98316	BSG
ENST00000353555	65.8466	-0.209093	0.98316	BSG
ENST00000313511	65.7542	0.342012	0.841279	TUFM
ENST00000346916	65.72	-0.216008	0.980862	BSG
ENST00000443090	65.6851	-0.894716	0.0618973	-
ENST00000372171	65.5684	0.016406	0.999979	MAD2L1BP
ENST00000451025	65.5684	0.016406	0.999979	MAD2L1BP
ENST00000302979	65.2822	-0.261753	0.973764	POLR1D
ENST00000399696	65.2822	-0.261753	0.973764	POLR1D
ENST00000452798	65.1721	0.670387	0.427356	-
ENST00000216038	65.115	0.176387	0.991492	RTCB
ENST00000372833	64.7608	0.200626	0.99056	CHCHD1
ENST00000375991	64.7199	0.31312	0.906855	ISCA1
ENST00000238081	64.651	-0.0971583	0.997675	YWHAQ
ENST00000381844	64.651	-0.0971583	0.997675	YWHAQ
ENST00000257262	64.5461	0.113213	0.997348	TMEM258
ENST00000260585	64.206	-0.109102	0.997348	SELENOI
ENST00000307365	64.1519	-0.934602	0.048382	DDIT4
ENST00000308162	64.1445	-0.189364	0.99056	CFL1
ENST00000307102	64.089	-0.218622	0.980862	MAP2K1
ENST00000313368	64.07	-0.311842	0.913932	TAF7
ENST00000307266	64.0079	0.156842	0.994982	COPS9
ENST00000330720	63.8186	-0.203906	0.983511	KDELR1
ENST00000372837	63.791	0.223337	0.983511	CHCHD1
ENST00000330398	63.7082	-0.559869	0.60512	ATP6V0C
ENST00000447653	63.6233	-0.776157	0.11585	CALM1
ENST00000391932	63.5901	0.175832	0.993763	SNRPD2
ENST00000302418	63.5872	-0.550163	0.451894	KIF5B
ENST00000375638	63.487	0.577481	0.385133	SNHG32
ENST00000375642	63.487	0.577481	0.385133	SNHG32
ENST00000395789	63.487	0.577481	0.385133	SNHG32
ENST00000342669	63.4775	0.181322	0.993763	SNRPD2
ENST00000272233	63.4372	-0.924054	0.0348035	RHOB
ENST00000299381	63.3849	-0.053657	0.999979	ANAPC16
ENST00000281031	63.3746	0.0959733	0.999515	NDUFC2
ENST00000368388	63.2841	0.009668	0.999979	TPD52L1
ENST00000449224	63.2765	0.108478	0.997348	CRTAP
ENST00000372188	63.245	-0.733025	0.142624	PRXL2A
ENST00000375635	63.1194	0.563324	0.423485	SNHG32
ENST00000375640	63.1194	0.563324	0.423485	SNHG32
ENST00000375633	63.0948	0.564286	0.422344	SNHG32
ENST00000273968	63.0582	-0.36368	0.859006	PYURF
ENST00000304877	63.039	0.0210684	0.999979	TPD52L1
ENST00000368402	63.039	0.0210684	0.999979	TPD52L1
ENST00000392483	62.9729	-0.144071	0.993788	TPD52L1
ENST00000367976	62.9666	0.961729	0.0548519	CCN2
ENST00000375641	62.9623	0.571796	0.403395	SNHG32
ENST00000395788	62.9623	0.571796	0.403395	SNHG32
ENST00000433580	62.7382	-0.669261	0.230512	-
ENST00000366510	62.7241	-0.625817	0.292198	SCCPDH
ENST00000373715	62.6388	0.35384	0.824315	SRSF3
ENST00000358357	62.4723	-0.120658	0.997348	POM121
ENST00000434423	62.4723	-0.120658	0.997348	POM121
ENST00000290299	62.4485	0.233337	0.983511	ATP5PO
ENST00000431254	62.4485	0.233337	0.983511	ATP5PO
ENST00000250498	62.4184	0.432488	0.704804	DAD1
ENST00000392482	62.3958	0.0290984	0.999979	TPD52L1
ENST00000236273	62.2714	0.150684	0.993788	SYF2
ENST00000281282	62.224	0.315095	0.914486	CGNL1
ENST00000253686	62.1319	-0.590603	0.385133	MRPS25
ENST00000420496	62.084	-0.655876	0.367019	-
ENST00000244741	62.0791	-0.231429	0.978094	CDKN1A
ENST00000405375	62.0791	-0.231429	0.978094	CDKN1A
ENST00000448526	62.0791	-0.231429	0.978094	CDKN1A
ENST00000411442	62.0422	-1.10374	0.0121102	-
ENST00000253047	61.9567	-0.0534214	0.999979	TMEM160
ENST00000427024	61.8189	-0.144859	0.997348	MZT2A
ENST00000313578	61.8126	0.900784	0.0466245	AQP11
ENST00000417181	61.7728	0.229681	0.983511	ATP5PO
ENST00000418933	61.7728	0.229681	0.983511	ATP5PO
ENST00000429064	61.7728	0.229681	0.983511	ATP5PO
ENST00000411948	61.7715	-0.0511585	0.999979	COX20
ENST00000321250	61.6824	1.21911	0.00195545	LEPROTL1
ENST00000229563	61.6789	0.519873	0.580525	TMEM14C
ENST00000328649	61.581	0.173819	0.993763	CIB1
ENST00000394440	61.5621	-0.378233	0.784644	CCT4
ENST00000356769	61.5219	0.497286	0.589927	NACA
ENST00000274813	61.5184	0.255173	0.980862	MMUT
ENST00000311956	61.4589	0.123863	0.997348	ARHGAP1
ENST00000294742	61.1256	-0.353113	0.853505	ARPC5
ENST00000379341	60.8816	-0.427721	0.726994	PRDX4
ENST00000405489	60.8479	-0.121222	0.997348	ATRAID
ENST00000309134	60.8447	-0.116786	0.997348	TMEM9B
ENST00000326925	60.8185	-0.00127696	0.999979	NDUFAF3
ENST00000380171	60.7154	-0.115172	0.997348	ATRAID
ENST00000262570	60.6503	0.258766	0.970513	CHCHD3
ENST00000349499	60.6171	-0.720317	0.19586	CLIC6
ENST00000393891	60.6159	0.473987	0.634426	NACA
ENST00000354361	60.6068	0.158509	0.993763	SYF2
ENST00000369722	60.5651	0.258544	0.970278	ATP5PB
ENST00000346473	60.5331	0.523524	0.509763	DDIT3
ENST00000439422	60.4014	-0.44353	0.699086	PRDX4
ENST00000263697	60.3844	0.154182	0.993788	DNAJC8
ENST00000302190	60.2963	-0.37042	0.803078	SDC2
ENST00000429238	60.296	0.221482	0.99056	-
ENST00000378024	60.2515	0.421138	0.737444	AHNAK
ENST00000264335	60.0795	-0.0733283	0.999979	YWHAE
ENST00000007516	60.0555	0.248553	0.975311	NDUFAB1
ENST00000267115	60.0047	-0.25194	0.975311	TMBIM6
ENST00000423828	60.0047	-0.25194	0.975311	TMBIM6
ENST00000398357	59.9748	-0.0810825	0.999979	-
ENST00000426421	59.8745	0.210984	0.983896	CAPZA2
ENST00000409646	59.8269	-0.468657	0.732862	SERF2
ENST00000443360	59.8141	0.5804	0.54317	-
ENST00000369721	59.7709	0.274688	0.95143	ATP5PB
ENST00000360731	59.7268	-0.740586	0.172002	CLIC6
ENST00000369373	59.6353	0.266523	0.970513	NBPF20
ENST00000441097	59.6229	0.702178	0.209057	PSMB7
ENST00000415017	59.5388	-0.193767	0.99056	CNN3
ENST00000304858	59.3449	-0.401246	0.797154	HSPA4
ENST00000403842	59.2829	0.0218765	0.999979	-
ENST00000309859	59.1794	-0.804108	0.127169	GGA2
ENST00000377615	59.1459	0.148153	0.994881	COMMD6
ENST00000434429	59.0847	0.124466	0.997348	-
ENST00000451378	59.0815	-0.00254778	0.999979	NDUFAF3
ENST00000396821	59.0274	0.117254	0.997348	DDX17
ENST00000403230	59.0274	0.117254	0.997348	DDX17
ENST00000326912	58.949	0.00390421	0.999979	NDUFAF3
ENST00000395458	58.949	0.00390421	0.999979	NDUFAF3
ENST00000216133	58.8808	0.673402	0.229772	CBX7
ENST00000275036	58.8341	0.307943	0.945798	HMGN3
ENST00000344726	58.8341	0.307943	0.945798	HMGN3
ENST00000435366	58.7654	-1.11828	0.016265	MMP24OS
ENST00000451137	58.6913	-0.181154	0.991492	CCN1
ENST00000392971	58.6802	0.251753	0.975311	NBPF20
ENST00000314940	58.6505	-0.10967	0.997348	HNRNPA0
ENST00000216034	58.4295	0.218895	0.99056	TOMM22
ENST00000361479	58.3394	-0.327416	0.880361	MPHOSPH8
ENST00000409017	58.1785	0.120034	0.999979	MAT2A
ENST00000249356	58.1262	-1.27122	0.00392216	DNAJB9
ENST00000296417	58.1125	0.00473278	0.999979	H2AZ1
ENST00000379349	58.0795	-0.461841	0.678278	PRDX4
ENST00000273398	58.0361	-0.134657	0.997348	ATP6V1A
ENST00000379331	57.933	-0.469452	0.661166	PRDX4
ENST00000308961	57.8707	0.369331	0.876828	NDUFA11
ENST00000355801	57.6069	0.101844	0.999583	COMMD6
ENST00000377612	57.6069	0.101844	0.999583	COMMD6
ENST00000377619	57.6069	0.101844	0.999583	COMMD6
ENST00000273359	57.6011	0.276692	0.952959	ABHD10
ENST00000298130	57.5168	-0.983933	0.0284944	SPTSSA
ENST00000053867	57.4621	0.347003	0.865694	GRN
ENST00000282561	57.4121	1.28409	0.000923818	GJA1
ENST00000339399	57.3354	-0.0434168	0.999979	ANP32B
ENST00000405810	57.1884	-0.0645958	0.999979	-
ENST00000272298	57.1364	0.257714	0.971014	CALM2
ENST00000432899	57.1364	0.257714	0.971014	CALM2
ENST00000418389	57.0869	0.363123	0.888452	NDUFA11
ENST00000084795	57.086	0.365314	0.865694	RPL18
ENST00000429642	57.0767	-2.98093	3.9931e-14	IDI1
ENST00000301765	56.9982	-0.813979	0.114038	VPS37C
ENST00000369626	56.9203	-0.19702	0.99056	SLC16A1
ENST00000429288	56.9203	-0.19702	0.99056	SLC16A1
ENST00000443580	56.9203	-0.19702	0.99056	SLC16A1
ENST00000367585	56.786	-0.0768807	0.999979	FUCA2
ENST00000370509	56.6659	-0.657782	0.312212	CREG1
ENST00000260270	56.2908	0.18867	0.991492	FDX1
ENST00000424358	56.1768	-1.17112	0.0151069	MMP24OS
ENST00000225698	56.0712	-0.188158	0.990869	C1QBP
ENST00000281871	56.0373	-0.302068	0.959316	MZT2B
ENST00000409255	56.0373	-0.302068	0.959316	MZT2B
ENST00000328024	55.8126	-0.569257	0.457792	RAB11B
ENST00000281938	55.7138	0.159294	0.993763	HSPB8
ENST00000316902	55.6046	0.441175	0.6782	SLC7A8
ENST00000411687	55.5462	0.256762	0.972109	-
ENST00000414487	55.5079	0.458901	0.689841	SNRPE
ENST00000409784	55.4722	-0.13484	0.997348	RAB1A
ENST00000409892	55.4722	-0.13484	0.997348	RAB1A
ENST00000309366	55.4318	-0.370712	0.849109	FKBP2
ENST00000449942	55.4318	-0.370712	0.849109	FKBP2
ENST00000372629	55.3787	-1.63431	2.02643e-05	TCEAL4
ENST00000425361	55.3417	-0.311657	0.953581	MZT2B
ENST00000435916	55.2455	-0.0641432	0.999979	-
ENST00000292807	55.2015	0.334183	0.869941	AP2M1
ENST00000382456	55.2015	0.334183	0.869941	AP2M1
ENST00000439647	55.2015	0.334183	0.869941	AP2M1
ENST00000415568	55.1336	-1.62582	2.34818e-05	TCEAL4
ENST00000373991	55.0801	0.153784	0.993788	SCAND1
ENST00000336273	55.0582	-0.475673	0.690084	MTDH
ENST00000391839	54.9936	-0.086904	0.999979	COX20
ENST00000243286	54.9066	-1.95477	2.7015e-07	TCEAL3
ENST00000372627	54.9066	-1.95477	2.7015e-07	TCEAL3
ENST00000372628	54.9066	-1.95477	2.7015e-07	TCEAL3
ENST00000246071	54.8545	0.382088	0.78912	SNRPB2
ENST00000282388	54.7976	-0.370008	0.826697	ZFP36L2
ENST00000230431	54.7809	-0.0110626	0.999979	DNPH1
ENST00000393987	54.7809	-0.0110626	0.999979	DNPH1
ENST00000339556	54.7743	0.905403	0.0904271	S100A13
ENST00000392622	54.7743	0.905403	0.0904271	S100A13
ENST00000392623	54.7743	0.905403	0.0904271	S100A13
ENST00000440685	54.7743	0.905403	0.0904271	S100A13
ENST00000305978	54.7125	0.13553	0.997348	SCAND1
ENST00000377953	54.6593	0.382238	0.803055	UQCC3
ENST00000370873	54.6543	0.145884	0.994974	PSMA7
ENST00000427861	54.6303	-0.0588004	0.999979	-
ENST00000375252	54.6219	-0.00754715	0.999979	CYBRD1
ENST00000373116	54.526	-0.0772695	0.999979	MRPS15
ENST00000216121	54.5049	-0.438912	0.723645	NIPSNAP1
ENST00000377943	54.4968	0.404482	0.74578	SNRPB2
ENST00000442551	54.4626	0.132423	0.997348	PSMA7
ENST00000352861	54.3977	-0.529693	0.621056	SEC61G
ENST00000395535	54.3977	-0.529693	0.621056	SEC61G
ENST00000415949	54.3977	-0.529693	0.621056	SEC61G
ENST00000450622	54.3977	-0.529693	0.621056	SEC61G
ENST00000215829	54.3163	0.0218055	0.999979	SNRPD3
ENST00000308025	54.2937	0.138229	0.997348	DDX23
ENST00000313486	54.2817	0.0701791	0.999979	PITPNA
ENST00000381344	54.2528	-2.94024	2.41225e-13	IDI1
ENST00000374865	54.1966	-0.0612545	0.999979	MRPL50
ENST00000301740	54.1829	-0.517575	0.603295	SRRM2
ENST00000338382	54.1621	0.0171174	0.999979	FOCAD
ENST00000380249	54.1621	0.0171174	0.999979	FOCAD
ENST00000354546	54.157	0.567526	0.451894	ANXA6
ENST00000380325	54.1503	-0.359838	0.89973	MRPS26
ENST00000431591	54.1427	-0.379763	0.8912	-
ENST00000381346	54.1115	-1.29683	0.00106619	RDH11
ENST00000265260	54.0277	0.241478	0.976043	PCNP
ENST00000194214	53.8951	0.966295	0.0432693	HSPB11
ENST00000315758	53.8293	0.302984	0.914849	MDH2
ENST00000443006	53.8293	0.302984	0.914849	MDH2
ENST00000354624	53.7767	2.30945	1.95987e-09	HKDC1
ENST00000448750	53.7285	0.0593723	0.999979	RAN
ENST00000437753	53.6924	1.76619	5.6588e-05	ST3GAL3-AS1
ENST00000290349	53.6712	0.704502	0.248935	CBR1
ENST00000389629	53.5916	-0.468929	0.652112	RTF1
ENST00000273258	53.5809	0.608466	0.37851	ARL6IP5
ENST00000453625	53.528	0.286863	0.957244	-
ENST00000367208	53.3893	0.44112	0.738643	SNRPE
ENST00000360845	53.2784	-0.558086	0.583292	GNL3L
ENST00000331817	53.2353	-0.760626	0.174523	KRT7
ENST00000340913	53.1457	0.345325	0.869131	HNRNPA1
ENST00000271638	53.074	0.84244	0.0904271	S100A11
ENST00000239878	52.9604	-0.325455	0.928101	UFM1
ENST00000248553	52.9584	-0.228328	0.983511	HSPB1
ENST00000447574	52.9584	-0.228328	0.983511	HSPB1
ENST00000216832	52.8756	0.20752	0.99056	PNN
ENST00000370626	52.8713	-1.24997	0.00648387	AVPI1
ENST00000396283	52.8624	0.02285	0.999979	TRPM3
ENST00000393183	52.7706	0.337309	0.921252	NME2
ENST00000393190	52.7706	0.337309	0.921252	NME2
ENST00000377658	52.7151	0.275257	0.957634	KLHL21
ENST00000377663	52.7151	0.275257	0.957634	KLHL21
ENST00000296325	52.6555	-0.390984	0.803055	LRPAP1
ENST00000422816	52.6094	0.192717	0.991492	-
ENST00000217652	52.5362	-0.069481	0.999979	MYL12A
ENST00000361271	52.4755	0.989963	0.0341232	HACD1
ENST00000409563	52.474	0.238505	0.979111	CALM2
ENST00000297613	52.4458	0.187872	0.991492	RPP25L
ENST00000378959	52.4458	0.187872	0.991492	RPP25L
ENST00000444840	52.4247	-0.567266	0.502232	MRPS25
ENST00000230895	52.3979	0.433021	0.769025	DAP
ENST00000439696	52.3927	-0.0591469	0.999979	ZFP36L1
ENST00000403263	52.3833	0.584279	0.668161	INO80D
ENST00000251047	52.3583	-0.507835	0.648766	LMAN1
ENST00000263228	52.304	0.381139	0.799794	UBE2R2
ENST00000429938	52.2767	-0.22322	0.98566	HSPB1
ENST00000374206	52.2152	0.520275	0.657909	CDC26
ENST00000377751	52.1716	0.620279	0.360779	ANXA6
ENST00000432020	52.0904	0.278625	0.952959	MDH2
ENST00000216862	52.0401	2.79687	7.56601e-12	CYP24A1
ENST00000354250	52.0019	-0.103016	0.999979	NDUFV3
ENST00000295766	51.9522	1.46692	9.11328e-05	TUBA1A
ENST00000309324	51.9159	0.441057	0.749148	MICOS13
ENST00000257013	51.8768	-1.21141	0.00356039	RTL8C
ENST00000449080	51.7205	0.235381	0.980862	CAPZA2
ENST00000333775	51.7083	0.261287	0.980862	NAA38
ENST00000450023	51.6898	0.226009	0.983896	NDUFB3
ENST00000428336	51.6654	0.0630455	0.999979	TSPO
ENST00000252699	51.6612	-0.323931	0.89811	ACTN4
ENST00000440400	51.6612	-0.323931	0.89811	ACTN4
ENST00000230085	51.5948	-0.0800404	0.999979	SNX3
ENST00000368107	51.5673	0.272426	0.979111	DUSP23
ENST00000368108	51.5673	0.272426	0.979111	DUSP23
ENST00000368109	51.5673	0.272426	0.979111	DUSP23
ENST00000263672	51.5385	-0.171637	0.993763	SPCS2
ENST00000261700	51.4305	0.0650317	0.999979	RTRAF
ENST00000411983	51.4262	0.659508	0.451894	-
ENST00000333926	51.4011	0.566839	0.482678	CISD1
ENST00000321265	51.3474	-0.736901	0.21097	NUDC
ENST00000370861	51.3417	0.240282	0.980862	PSMA7
ENST00000318388	51.3164	0.217173	0.984726	NDUFV2
ENST00000400033	51.3164	0.217173	0.984726	NDUFV2
ENST00000300413	51.2924	0.488761	0.610421	SNRPD1
ENST00000245812	51.2411	-0.207813	0.991492	ALKBH7
ENST00000314888	51.2253	-0.258867	0.974031	TLN1
ENST00000374846	51.1688	0.190399	0.991492	DYNLRB1
ENST00000262225	51.153	-0.74524	0.203355	TMED2
ENST00000257899	51.1172	0.573415	0.521536	-
ENST00000320857	51.0618	-0.253414	0.979111	SSR4
ENST00000370085	51.0618	-0.253414	0.979111	SSR4
ENST00000370086	51.0618	-0.253414	0.979111	SSR4
ENST00000370087	51.0618	-0.253414	0.979111	SSR4
ENST00000356493	51.0459	0.369504	0.894973	STOML2
ENST00000452248	51.0459	0.369504	0.894973	STOML2
ENST00000330938	51.0355	0.0146944	0.999979	PTTG1IP
ENST00000397133	50.9643	-0.21396	0.99056	EMC6
ENST00000368979	50.9636	-0.0900035	0.999979	SNX3
ENST00000426155	50.9636	-0.0900035	0.999979	SNX3
ENST00000433151	50.9515	0.64607	0.311956	-
ENST00000217971	50.9385	-1.25324	0.0348035	PGRMC1
ENST00000256545	50.8663	0.105525	0.99736	EMC7
ENST00000393085	50.8432	-0.223022	0.986705	MTPN; LUZP6
ENST00000248378	50.8318	-0.207064	0.991492	EMC6
ENST00000357156	50.7971	0.198069	0.991492	DYNLRB1
ENST00000397887	50.7963	0.0135057	0.999979	PTTG1IP
ENST00000445724	50.7963	0.0135057	0.999979	PTTG1IP
ENST00000447375	50.7781	-0.254203	0.978419	SSR4
ENST00000382533	50.7317	0.30809	0.932964	SAP18
ENST00000358227	50.6647	0.110546	0.997348	DMAC1
ENST00000344318	50.6624	0.880356	0.109424	ZMAT5
ENST00000372677	50.6155	-0.533492	0.603109	BEX2
ENST00000335698	50.594	0.0865239	0.999979	ATP5F1C
ENST00000356708	50.594	0.0865239	0.999979	ATP5F1C
ENST00000269919	50.4918	-0.0139033	0.999979	PGPEP1
ENST00000238688	50.4908	0.229057	0.984998	SLIRP
ENST00000370858	50.4802	0.206404	0.99056	PSMA7
ENST00000252602	50.4727	-0.0639578	0.999979	MRPL34
ENST00000288943	50.4562	-0.716534	0.346219	DUSP2
ENST00000265044	50.406	-0.437	0.726994	SSR3
ENST00000330752	50.3734	0.345009	0.872412	HNRNPA1
ENST00000376817	50.3113	0.394751	0.813017	RACK1
ENST00000373632	50.2797	-0.534657	0.609251	RPN2
ENST00000397627	50.1833	-0.506818	0.658355	-
ENST00000366956	50.1526	-0.0513592	0.999979	PTPN14
ENST00000319481	50.1483	0.3404	0.880361	OSBPL1A
ENST00000234091	50.1461	1.54582	4.73316e-05	ID2
ENST00000396290	50.1461	1.54582	4.73316e-05	ID2
ENST00000346798	50.1119	-0.12374	0.997348	APP
ENST00000357903	50.1119	-0.12374	0.997348	APP
ENST00000318787	50.0799	0.0886399	0.999979	HDDC2
ENST00000398153	50.0799	0.0886399	0.999979	HDDC2
ENST00000348990	49.9795	-0.116487	0.997348	APP
ENST00000335515	49.9738	-0.15936	0.993788	-
ENST00000450877	49.8893	1.05719	0.0216166	IMMP2L
ENST00000298229	49.8843	-0.37455	0.859006	INPPL1
ENST00000398881	49.8612	-0.153041	0.994501	TOMM6
ENST00000398884	49.8612	-0.153041	0.994501	TOMM6
ENST00000354192	49.8529	-0.125161	0.997348	APP
ENST00000400706	49.8096	-0.299805	0.972796	WASH8P
ENST00000445695	49.7451	-0.997585	0.0501697	-
ENST00000370179	49.71	-2.04	2.34447e-05	PPDPF
ENST00000398529	49.6844	-0.095119	0.999979	RAB1A
ENST00000409751	49.6844	-0.095119	0.999979	RAB1A
ENST00000368655	49.5428	0.292276	0.971014	GATAD2B
ENST00000321331	49.542	-0.16492	0.993788	HIGD1A
ENST00000378720	49.5038	0.637224	0.365693	ESD
ENST00000359726	49.4812	-0.120109	0.997348	APP
ENST00000377403	49.4657	-0.809889	0.133341	H6PD
ENST00000282251	49.3795	-0.390782	0.828906	CWF19L2
ENST00000399443	49.3785	0.347311	0.873872	OSBPL1A
ENST00000304434	49.374	-1.07293	0.0499232	ELOVL5
ENST00000370918	49.374	-1.07293	0.0499232	ELOVL5
ENST00000373212	49.2113	0.776442	0.151031	SH3BGRL
ENST00000327435	49.1883	-0.214384	0.99056	ADI1
ENST00000368845	49.1622	-0.0598426	0.999979	OAT
ENST00000400198	49.1001	-0.341177	0.906636	ARGLU1
ENST00000411763	49.0589	0.369918	0.839676	AP2M1
ENST00000300151	49.0301	0.384823	0.813526	MRPL16
ENST00000396131	49.0024	0.576617	0.53216	-
ENST00000409682	48.989	-0.0900181	0.999979	PSMD14
ENST00000426447	48.9076	-0.201137	0.991492	PDAP1
ENST00000318911	48.8659	-0.0186307	0.999979	CYC1
ENST00000306984	48.8088	-0.423954	0.803055	MPLKIP
ENST00000380155	48.6929	-0.647053	0.394237	SYAP1
ENST00000333130	48.6639	0.2984	0.953581	MRPL40
ENST00000443660	48.6639	0.2984	0.953581	MRPL40
ENST00000373616	48.663	-0.543216	0.578708	MTCH1
ENST00000373627	48.663	-0.543216	0.578708	MTCH1
ENST00000293778	48.6612	-0.0466935	0.999979	CXCL16
ENST00000302764	48.62	-0.042063	0.999979	NUDCD2
ENST00000392369	48.5866	0.0638019	0.999979	RAN
ENST00000370631	48.3814	0.914422	0.0773083	PI4K2A
ENST00000264161	48.2711	-0.338301	0.917847	DARS1
ENST00000256441	48.2612	0.00243693	0.999979	MRPS36
ENST00000372674	48.2514	-0.645877	0.388771	BEX2
ENST00000287543	48.2144	-0.786356	0.212159	MALSU1
ENST00000394133	48.145	0.175095	0.993788	-
ENST00000296824	48.1332	0.278748	0.972109	CCDC127
ENST00000265138	48.1298	-0.902391	0.222539	ARRDC3
ENST00000200453	48.1106	-1.17871	0.00663284	PPP1R15A
ENST00000374594	48.0359	0.0589366	0.999979	CTNNAL1
ENST00000225831	48.0109	2.56729	7.84769e-11	CCL2
ENST00000338639	48.0021	0.268604	0.974962	PARK7
ENST00000377491	48.0021	0.268604	0.974962	PARK7
ENST00000340344	47.9415	-0.132519	0.997348	NDUFV3
ENST00000222284	47.92	-0.39345	0.859006	TMEM147
ENST00000392204	47.92	-0.39345	0.859006	TMEM147
ENST00000258739	47.9199	-0.615257	0.442496	KDELR2
ENST00000418115	47.9145	-0.0873751	0.999979	RHOA
ENST00000422781	47.9145	-0.0873751	0.999979	RHOA
ENST00000445425	47.9145	-0.0873751	0.999979	RHOA
ENST00000454011	47.9145	-0.0873751	0.999979	RHOA
ENST00000371378	47.873	0.845667	0.131439	HSPB11
ENST00000377493	47.8696	0.27739	0.971014	PARK7
ENST00000372116	47.8592	0.337469	0.90031	MRPS18A
ENST00000349379	47.8232	-0.0643084	0.999979	SNX3
ENST00000187762	47.7979	-0.0790364	0.999979	TMEM38A
ENST00000379070	47.7763	-0.759708	0.215769	CDS2
ENST00000373237	47.7245	0.0274773	0.999979	PSMB2
ENST00000260130	47.5867	0.628336	0.451894	SDCBP
ENST00000413219	47.5867	0.628336	0.451894	SDCBP
ENST00000447182	47.5867	0.628336	0.451894	SDCBP
ENST00000354232	47.5209	0.16696	0.993788	ETFB
ENST00000418900	47.484	-0.0805969	0.999979	HIGD1A
ENST00000450644	47.4804	-1.09929	0.0175857	AP1S2
ENST00000376588	47.4641	1.89706	1.86458e-05	PSAT1
ENST00000449185	47.4631	-0.65722	0.37785	BEX2
ENST00000448105	47.4439	-0.254469	0.983511	CALCOCO2
ENST00000361564	47.3503	-0.0699932	0.999979	OSTC
ENST00000375094	47.265	-0.0334269	0.999979	RNF5
ENST00000354193	47.1268	-0.651694	0.374253	SVIP
ENST00000309244	47.1132	0.131517	0.997348	ETFB
ENST00000377488	47.1101	0.250593	0.980862	PARK7
ENST00000311549	47.0915	0.570217	0.575517	RPL21
ENST00000434096	47.0584	0.0272132	0.999979	-
ENST00000414123	47.0223	0.301144	0.943841	-
ENST00000392205	46.9889	-0.360856	0.897062	TMEM147
ENST00000367975	46.9489	-0.00988356	0.999979	SDHC
ENST00000244926	46.9018	2.52844	2.3533e-09	SCGB1D2
ENST00000261318	46.8901	0.270591	0.972109	SPRING1
ENST00000264451	46.8597	-0.0519226	0.999979	SLC30A9
ENST00000342751	46.8223	-0.0182943	0.999979	SDHC
ENST00000272274	46.8122	0.55697	0.60297	RPL21
ENST00000319826	46.8122	0.55697	0.60297	RPL21
ENST00000326092	46.8122	0.55697	0.60297	RPL21
ENST00000422453	46.8115	0.569598	0.47183	CNBP
ENST00000395743	46.7463	1.49171	0.000195155	BTC
ENST00000374231	46.6859	-0.0346817	0.999979	UQCC2
ENST00000412582	46.6412	0.584408	0.482575	ESD
ENST00000265192	46.6153	-0.396815	0.813526	PAIP2
ENST00000233893	46.6092	0.184831	0.993763	HSPE1
ENST00000409468	46.6092	0.184831	0.993763	HSPE1
ENST00000295598	46.6087	-0.484886	0.711023	ATP1A1
ENST00000424496	46.4133	-0.859801	0.19005	-
ENST00000448876	46.4012	-0.517531	0.600282	MAP3K13
ENST00000394795	46.3503	-0.382392	0.846318	PAIP2
ENST00000373365	46.3286	0.210964	0.99056	GLO1
ENST00000367619	46.2917	-0.0658598	0.999979	SOAT1
ENST00000371377	46.2614	0.772691	0.221587	HSPB11
ENST00000369496	46.1244	-0.47647	0.726304	ATP1A1
ENST00000306388	46.111	0.160914	0.994881	TBCA
ENST00000382093	46.0834	-0.30711	0.948812	ADI1
ENST00000359741	46.08	-0.82721	0.133341	SLC39A14
ENST00000381237	46.08	-0.82721	0.133341	SLC39A14
ENST00000374214	46.0485	-0.0416203	0.999979	UQCC2
ENST00000380377	45.9844	0.152794	0.997348	TBCA
ENST00000306442	45.965	0.737832	0.221587	PPIC
ENST00000361813	45.8809	-0.271357	0.974962	SMG5
ENST00000440317	45.8512	0.396039	0.861955	-
ENST00000361823	45.7696	0.349946	0.880808	TRPM3
ENST00000344843	45.7569	0.537996	0.575517	MRPL20
ENST00000446936	45.7169	0.545398	0.527565	CNBP
ENST00000451728	45.7169	0.545398	0.527565	CNBP
ENST00000441738	45.7043	0.403764	0.807802	TIMP1
ENST00000357332	45.6457	0.481826	0.718439	GET3
ENST00000297151	45.5811	0.283773	0.95953	SLU7
ENST00000379786	45.5684	0.291206	0.965506	PRR13
ENST00000429243	45.5684	0.291206	0.965506	PRR13
ENST00000400788	45.566	0.0239785	0.999979	TMEM242
ENST00000263238	45.5271	-0.177358	0.993763	ACTR3
ENST00000275603	45.5016	0.00666014	0.999979	CCT6A
ENST00000447689	45.4781	0.374483	0.865694	-
ENST00000271373	45.4562	0.0322119	0.999979	MPC2
ENST00000367846	45.4562	0.0322119	0.999979	MPC2
ENST00000335503	45.3444	0.0165067	0.999979	CCT6A
ENST00000432591	45.1936	0.352397	0.876828	AP2M1
ENST00000409484	45.1862	-0.043952	0.999979	CYBRD1
ENST00000378697	45.1676	0.686441	0.323048	ESD
ENST00000379731	45.1361	0.191291	0.991492	B4GALT1
ENST00000434910	45.1335	0.180232	0.993763	-
ENST00000447366	45.1316	0.0926457	0.999979	GPR143
ENST00000269143	45.1306	-0.553571	0.532739	AFG3L2
ENST00000332220	45.1105	-0.92846	0.0722076	YBX1
ENST00000352397	45.1064	-1.52056	0.000290623	CYB5R3
ENST00000361740	45.1064	-1.52056	0.000290623	CYB5R3
ENST00000411843	45.0995	0.646701	0.517786	-
ENST00000426545	44.9068	0.347199	0.928622	-
ENST00000407332	44.8672	-1.53506	0.000250433	CYB5R3
ENST00000407623	44.8672	-1.53506	0.000250433	CYB5R3
ENST00000231512	44.831	0.0934256	0.999979	C5orf15
ENST00000374694	44.7747	0.24966	0.983511	FZD8
ENST00000421246	44.7545	0.0283404	0.999979	-
ENST00000374479	44.7388	0.342756	0.91216	FUCA1
ENST00000003100	44.6981	-1.93274	3.72035e-06	CYP51A1
ENST00000333676	44.6883	-0.00109156	0.999979	MRPL12
ENST00000296641	44.6842	2.84397	1.80754e-10	F2RL2
ENST00000367677	44.6735	0.133379	0.997348	MRPS14
ENST00000262776	44.6544	0.0369383	0.999979	LGALS3BP
ENST00000241393	44.6368	-0.583756	0.660042	CXCR4
ENST00000409817	44.6368	-0.583756	0.660042	CXCR4
ENST00000288532	44.6213	0.681845	0.317706	COQ5
ENST00000248342	44.6195	0.824396	0.179047	EIF3K
ENST00000395613	44.5912	-0.174678	0.993788	-
ENST00000266079	44.559	-0.112472	0.999335	PRPF6
ENST00000389286	44.5574	0.283308	0.974962	PRTG
ENST00000160827	44.5437	0.754916	0.273378	KIF22
ENST00000400751	44.5437	0.754916	0.273378	KIF22
ENST00000401959	44.5423	0.204933	0.991492	SNU13
ENST00000300811	44.4954	0.0458868	0.999979	ZNF428
ENST00000432132	44.495	0.104261	0.999979	-
ENST00000272567	44.4845	-0.185261	0.993763	-
ENST00000388825	44.4666	1.30152	0.00181004	GPX3
ENST00000370177	44.4271	-2.25428	2.02643e-05	PPDPF
ENST00000325926	44.3796	-0.048834	0.999979	RPRM
ENST00000248879	44.2133	-0.313699	0.938133	DGCR6L
ENST00000427312	44.1893	0.351465	0.897062	MRPS18A
ENST00000420455	44.1355	-1.11759	0.0208213	TMEM50B
ENST00000405465	44.1006	-0.306884	0.949404	DGCR6L
ENST00000381342	44.0661	0.200653	0.991492	SNRPB
ENST00000438552	44.0661	0.200653	0.991492	SNRPB
ENST00000398752	44.0603	0.306117	0.934373	ATP5F1A
ENST00000225726	44.0514	-0.691554	0.338156	CCDC47
ENST00000366528	44.0459	-0.114904	0.997348	COX20
ENST00000424167	44.0254	0.259553	0.976043	MDH2
ENST00000409729	43.9981	0.130596	0.997348	HSPE1
ENST00000358604	43.9229	-0.962554	0.057994	CBWD2
ENST00000404933	43.9179	-0.167839	0.993788	SMS
ENST00000228318	43.9062	0.126133	0.997348	SLC25A3
ENST00000401722	43.9062	0.126133	0.997348	SLC25A3
ENST00000084798	43.9058	0.450033	0.81213	CA11
ENST00000328195	43.7865	0.241144	0.983511	PLPBP
ENST00000409600	43.7683	-0.397364	0.847828	BZW1
ENST00000326587	43.7619	-1.0714	0.0294214	MAGED1
ENST00000375695	43.7619	-1.0714	0.0294214	MAGED1
ENST00000375722	43.7619	-1.0714	0.0294214	MAGED1
ENST00000375772	43.7619	-1.0714	0.0294214	MAGED1
ENST00000264198	43.6636	0.0110097	0.999979	MUL1
ENST00000307106	43.6511	0.464122	0.755707	SMIM4
ENST00000331497	43.6241	-0.366335	0.873818	NGRN
ENST00000370982	43.6052	0.043337	0.999979	GNG12
ENST00000324460	43.5813	-2.1607	7.23456e-07	HSPA5
ENST00000305105	43.5353	0.283903	0.976043	ZNHIT1
ENST00000392339	43.5277	-1.90349	5.73457e-06	SLC16A3
ENST00000392341	43.5277	-1.90349	5.73457e-06	SLC16A3
ENST00000292475	43.5102	0.314289	0.953581	ATP5MF
ENST00000449683	43.5102	0.314289	0.953581	ATP5MF
ENST00000372692	43.4883	0.0390436	0.999979	SET
ENST00000449260	43.4304	-1.05996	0.0281057	PMEL
ENST00000416445	43.4259	-0.23309	0.99056	CALCOCO2
ENST00000379516	43.4152	0.392645	0.86371	SNX2
ENST00000259199	43.3598	-0.993336	0.048485	CBWD2
ENST00000375856	43.3339	1.22962	0.00431424	IRS2
ENST00000333119	43.2932	0.0209618	0.999979	UXT
ENST00000335890	43.2932	0.0209618	0.999979	UXT
ENST00000422633	43.2598	0.404625	0.825503	-
ENST00000367602	43.2489	-1.4278	0.00117411	QSOX1
ENST00000416503	43.2472	-0.987529	0.0501904	CBWD2
ENST00000424310	43.1851	0.489071	0.669359	RNF145
ENST00000451315	43.177	-0.348987	0.914486	NOL7
ENST00000253413	43.1719	-0.0544342	0.999979	ATP6V1E1
ENST00000399796	43.1719	-0.0544342	0.999979	ATP6V1E1
ENST00000302536	43.1671	-0.824912	0.432853	VAT1L
ENST00000359832	43.1566	0.309109	0.958653	ATP5MF
ENST00000414062	43.1566	0.309109	0.958653	ATP5MF
ENST00000246868	43.1267	0.174228	0.993763	SBDS
ENST00000295958	43.1265	-0.282828	0.971014	SMIM14
ENST00000307602	43.1011	-0.879988	0.122559	HOOK3
ENST00000282050	43.0993	0.305921	0.938133	ATP5F1A
ENST00000417689	43.0758	-2.16222	1.86479e-06	CES2
ENST00000422722	43.0424	-1.92523	6.23103e-06	-
ENST00000373408	43.0405	-0.606667	0.529321	CCDC167
ENST00000317089	43.0093	0.305589	0.953581	DNAJA2
ENST00000376964	43.0035	0.0399351	0.999979	UXT
ENST00000414306	43.0001	0.164879	0.993788	SBDS
ENST00000272427	42.9957	1.51194	0.000305415	EXOC6B
ENST00000451614	42.9764	0.0664258	0.999979	-
ENST00000405805	42.9659	0.529071	0.598044	HMGB1
ENST00000368324	42.9615	-0.802772	0.222332	SYT11
ENST00000238146	42.9414	0.230363	0.983511	DDX55
ENST00000272348	42.9262	0.437031	0.807658	SNRPG
ENST00000429728	42.9262	0.437031	0.807658	SNRPG
ENST00000394186	42.8975	0.310558	0.957776	ATP5MF
ENST00000261890	42.8762	0.190108	0.993763	RAB11A
ENST00000322030	42.8536	0.00225516	0.999979	SET
ENST00000238609	42.8117	0.591209	0.561245	IFI27L2
ENST00000422849	42.809	0.547223	0.605021	-
ENST00000295092	42.7446	0.0473242	0.999979	LRATD1
ENST00000323688	42.6702	0.0121083	0.999979	NUCB2
ENST00000397517	42.668	0.707648	0.290519	STK24
ENST00000428356	42.6665	0.599141	0.481555	-
ENST00000413456	42.6564	0.457937	0.77406	SNRPG
ENST00000438261	42.6564	0.457937	0.77406	SNRPG
ENST00000449935	42.6564	0.457937	0.77406	SNRPG
ENST00000375436	42.6252	1.13737	0.0161943	RCC2
ENST00000273480	42.6051	0.230411	0.989111	RNF7
ENST00000433343	42.6003	-1.04966	0.0342242	CBWD2
ENST00000188376	42.4853	0.122323	0.997348	SLC25A3
ENST00000379095	42.484	-0.371593	0.869941	NGRN
ENST00000422424	42.47	-0.505103	0.696045	CIAO2B
ENST00000341423	42.4521	0.516139	0.62097	HMGB1
ENST00000331129	42.3918	1.47449	0.000402352	ID2
ENST00000317091	42.3496	-2.18835	1.36406e-06	CES2
ENST00000226522	42.3301	0.348327	0.89811	LAMTOR3
ENST00000374358	42.3124	0.25606	0.983452	TMEM50A
ENST00000361731	42.3024	0.341894	0.902581	SFT2D1
ENST00000254630	42.2979	0.232928	0.99056	PTCD3
ENST00000369550	42.2959	0.0726445	0.999979	DKC1
ENST00000450525	42.2733	-0.428267	0.897062	THRA
ENST00000358438	42.2261	-0.256339	0.980862	POLR2J2
ENST00000240101	42.2217	-2.33064	5.46836e-08	DUSP4
ENST00000376554	42.1391	0.736129	0.259138	STK24
ENST00000370008	42.1213	0.31569	0.952959	STXBP3
ENST00000336032	42.0757	0.0856376	0.999979	PNRC1
ENST00000441626	42.0629	0.504591	0.621576	CNBP
ENST00000223023	41.8389	0.175016	0.993788	WASL
ENST00000369155	41.7663	-0.490093	0.718721	H2BC21
ENST00000339872	41.7624	0.497249	0.657909	HMGB1
ENST00000252934	41.7128	-0.479012	0.71998	ATXN10
ENST00000395256	41.6992	0.362585	0.897062	-
ENST00000395955	41.6784	2.68431	1.00666e-09	CYP24A1
ENST00000377028	41.6773	4.04915	5.98032e-17	DCT
ENST00000280772	41.6349	0.770396	0.229772	ANK3
ENST00000370203	41.6278	-0.869241	0.222332	TLCD4
ENST00000447794	41.6216	-0.0238183	0.999979	-
ENST00000301458	41.593	-0.782637	0.269637	CD320
ENST00000381061	41.5803	-0.470961	0.734106	ATXN10
ENST00000454193	41.5711	0.0775862	0.999979	CCDC142
ENST00000453533	41.5665	0.394999	0.8912	-
ENST00000215956	41.5468	0.242377	0.983511	SNU13
ENST00000344337	41.5105	-0.0172089	0.999979	KPNA1
ENST00000369144	41.4881	-0.0443514	0.999979	EIF3A
ENST00000389912	41.4751	0.375802	0.869941	COX16
ENST00000425592	41.4005	0.369984	0.8912	-
ENST00000427762	41.3801	-0.238141	0.983511	-
ENST00000403549	41.3739	-0.261486	0.983511	-
ENST00000339995	41.373	-0.380959	0.903879	EIF4G2
ENST00000339733	41.3652	0.73832	0.253885	SLC7A8
ENST00000422941	41.3652	0.73832	0.253885	SLC7A8
ENST00000313115	41.2643	0.188867	0.993788	ATOX1
ENST00000430190	41.2446	-0.10589	0.999583	HIGD1A
ENST00000227507	41.2107	-0.0164075	0.999979	CCND1
ENST00000245479	41.1523	-0.255345	0.983511	SOX9
ENST00000259467	41.1507	0.107475	0.999335	PDCL
ENST00000409826	41.1411	-0.158903	0.994501	TMEM37
ENST00000262213	41.1211	-0.289716	0.974962	TRAM1
ENST00000454368	41.0674	-0.71896	0.361078	KDELR2
ENST00000001008	41.0634	-0.961174	0.0910015	FKBP4
ENST00000397310	40.9976	0.717268	0.283493	SLC7A8
ENST00000289577	40.9897	-0.0246716	0.999979	TMED4
ENST00000265753	40.986	-0.0711846	0.999979	EIF4H
ENST00000353999	40.986	-0.0711846	0.999979	EIF4H
ENST00000430795	40.9773	0.613447	0.597005	-
ENST00000233190	40.9577	-0.308472	0.957128	NDUFS1
ENST00000368096	40.9356	-0.163838	0.993788	TAGLN2
ENST00000368097	40.9356	-0.163838	0.993788	TAGLN2
ENST00000278671	40.8996	0.0800295	0.999979	LAMTOR1
ENST00000053468	40.8872	0.463845	0.752837	MRPS10
ENST00000371376	40.8609	0.783127	0.241203	HSPB11
ENST00000428304	40.8456	0.126291	0.997348	ABHD4
ENST00000450573	40.7485	0.303923	0.960446	SAP18
ENST00000306077	40.6501	0.334825	0.941663	TMEM43
ENST00000376547	40.6296	0.726584	0.281954	STK24
ENST00000258105	40.6286	0.0744758	0.999979	MRPL53
ENST00000409710	40.6286	0.0744758	0.999979	MRPL53
ENST00000397149	40.6278	0.162759	0.994982	SMU1
ENST00000254806	40.6108	-0.571741	0.546431	WBP2
ENST00000372586	40.5905	0.163505	0.997348	DOLK
ENST00000303319	40.5682	0.49468	0.678278	MMADHC
ENST00000422782	40.5682	0.49468	0.678278	MMADHC
ENST00000267163	40.5614	0.12808	0.997348	RB1
ENST00000380596	40.488	0.232776	0.990119	BOLA2
ENST00000428879	40.411	0.507465	0.655507	MMADHC
ENST00000361611	40.4051	0.255866	0.982742	PSMB5
ENST00000265896	40.3962	-2.73164	1.26908e-09	SQLE
ENST00000379487	40.2975	-0.0732127	0.999979	WBP4
ENST00000227525	40.1891	-0.537998	0.60512	TMEM109
ENST00000272638	40.165	0.264611	0.976496	UBXN4
ENST00000268668	40.1276	0.354761	0.926365	NDUFB10
ENST00000305544	40.0783	0.000146042	0.999979	LAMB2
ENST00000418109	40.0783	0.000146042	0.999979	LAMB2
ENST00000237380	40.065	-0.0514467	0.999979	MED28
ENST00000306384	40.0448	1.20553	0.0128926	VAMP5
ENST00000418260	40.0264	-0.990722	0.0864375	-
ENST00000439448	40.0082	0.382348	0.869256	-
ENST00000425762	39.9889	0.268647	0.978419	PSMB5
ENST00000299413	39.9073	0.032124	0.999979	TRIM44
ENST00000339145	39.9058	0.21013	0.993763	IFI6
ENST00000361157	39.9058	0.21013	0.993763	IFI6
ENST00000362020	39.9058	0.21013	0.993763	IFI6
ENST00000434819	39.8738	-1.01465	0.0870231	GOT2
ENST00000272102	39.7928	-0.347751	0.906617	ARF1
ENST00000367600	39.7739	-1.5657	0.000451021	QSOX1
ENST00000306010	39.7027	0.308916	0.975311	MGMT
ENST00000370500	39.6677	0.359109	0.89811	GTF2B
ENST00000319211	39.5579	0.313487	0.957776	F2R
ENST00000216416	39.5382	0.191653	0.993092	CNIH1
ENST00000307428	39.5221	0.588767	0.610821	PARM1
ENST00000373042	39.5163	0.369786	0.913959	C1orf122
ENST00000373043	39.5163	0.369786	0.913959	C1orf122
ENST00000395006	39.5142	-0.495002	0.741538	TMBIM6
ENST00000399292	39.5037	0.207511	0.993763	SMIM11
ENST00000284878	39.4995	0.583646	0.593231	CXADR
ENST00000378069	39.4449	0.6637	0.530203	MAOB
ENST00000399295	39.3911	0.216606	0.993763	SMIM11
ENST00000396950	39.3521	2.86206	6.78033e-10	OR51E2
ENST00000233114	39.3079	0.0912762	0.999979	MDH1
ENST00000421012	39.3079	0.0912762	0.999979	MDH1
ENST00000432309	39.3079	0.0912762	0.999979	MDH1
ENST00000396525	39.2907	-0.381292	0.914486	EIF4G2
ENST00000442898	39.2512	-0.256301	0.988487	WASHC1
ENST00000299163	39.2296	-1.02642	0.0645597	HIF1AN
ENST00000256552	39.2215	-1.42717	0.0023427	TRPM1
ENST00000321301	39.1838	0.234788	0.99056	TOMM5
ENST00000377773	39.1838	0.234788	0.99056	TOMM5
ENST00000401811	39.1838	0.234788	0.99056	TOMM5
ENST00000306368	39.1821	0.474159	0.738643	RNF181
ENST00000443647	39.1821	0.474159	0.738643	RNF181
ENST00000347364	39.1341	0.0903568	0.999979	MKKS
ENST00000399054	39.1341	0.0903568	0.999979	MKKS
ENST00000269195	39.1172	0.710216	0.385133	GALNT1
ENST00000321751	39.117	0.300356	0.972796	AURKAIP1
ENST00000338338	39.117	0.300356	0.972796	AURKAIP1
ENST00000338370	39.117	0.300356	0.972796	AURKAIP1
ENST00000378853	39.117	0.300356	0.972796	AURKAIP1
ENST00000399489	39.0851	0.481043	0.704804	HMGB1
ENST00000399494	39.0851	0.481043	0.704804	HMGB1
ENST00000441634	39.0695	0.484377	0.724522	RNF181
ENST00000329305	39.0444	0.197674	0.991492	TPM2
ENST00000378292	39.0444	0.197674	0.991492	TPM2
ENST00000322088	38.938	0.148524	0.997348	PPP2R1A
ENST00000409476	38.9057	0.121693	0.997348	MDH1
ENST00000409908	38.9057	0.121693	0.997348	MDH1
ENST00000393000	38.9049	0.273985	0.978419	RNF7
ENST00000361236	38.8194	-0.780705	0.282484	TMEM123
ENST00000398136	38.8194	-0.780705	0.282484	TMEM123
ENST00000370775	38.7987	-0.298505	0.974962	RTL8A
ENST00000370783	38.7939	0.190866	0.993763	MOSPD1
ENST00000320848	38.7901	0.548401	0.577724	MRFAP1L1
ENST00000382247	38.7304	-0.869158	0.151031	DCAF16
ENST00000371477	38.719	0.15496	0.997348	CDC5L
ENST00000416762	38.6835	-0.379543	0.972109	EIF4B
ENST00000317534	38.6503	0.244985	0.99056	MRPS24
ENST00000418740	38.6503	0.244985	0.99056	MRPS24
ENST00000308713	38.6262	-0.629618	0.522193	SEZ6L2
ENST00000199448	38.5297	0.555926	0.597005	EPDR1
ENST00000342972	38.5277	-0.0621421	0.999979	MAGEH1
ENST00000398637	38.5189	1.62889	0.000290818	SLC38A1
ENST00000429644	38.5095	-0.774004	0.259138	GBE1
ENST00000339020	38.4856	-0.000520041	0.999979	SMIM15
ENST00000449885	38.4651	0.345116	0.924434	-
ENST00000339430	38.4599	0.272239	0.975311	LITAF
ENST00000413364	38.4599	0.272239	0.975311	LITAF
ENST00000316509	38.3697	-0.544667	0.669421	VAMP2
ENST00000369937	38.3242	0.296047	0.972109	CUEDC2
ENST00000339336	38.2616	5.36134	3.99568e-15	AMTN
ENST00000312547	38.235	0.341224	0.924987	CHMP2A
ENST00000339594	38.2278	-0.187007	0.993788	BAZ1B
ENST00000443631	38.1996	-1.40901	0.0032242	ZDHHC12-DT
ENST00000373930	38.1439	0.513308	0.678844	MEGF9
ENST00000318289	38.1227	0.314026	0.970976	TSTD1
ENST00000368023	38.1227	0.314026	0.970976	TSTD1
ENST00000368024	38.1227	0.314026	0.970976	TSTD1
ENST00000423014	38.1227	0.314026	0.970976	TSTD1
ENST00000399562	38.1216	-0.513841	0.740824	C22orf39
ENST00000370693	38.1067	-0.11323	0.999016	BAG2
ENST00000449702	38.0976	0.544611	0.610421	-
ENST00000397795	38.0511	-1.42314	0.00273997	TRPM1
ENST00000216185	37.9728	0.245864	0.983511	TXN2
ENST00000253003	37.9288	0.569022	0.57404	ADRM1
ENST00000334047	37.9066	-0.216596	0.991492	F3
ENST00000443409	37.8785	-0.291547	0.974962	DGCR6L
ENST00000333677	37.8549	0.0809211	0.999979	ARHGEF37
ENST00000442394	37.8376	0.256123	0.980862	GSTK1
ENST00000391791	37.8258	0.135475	0.997348	PPP2R1A
ENST00000355653	37.7883	-0.209246	0.991492	VAT1
ENST00000361427	37.7716	-0.357863	0.916232	HMGN2
ENST00000336787	37.7698	0.692281	0.438613	RAB27A
ENST00000396307	37.7698	0.692281	0.438613	RAB27A
ENST00000357385	37.712	-0.161632	0.997348	ANAPC11
ENST00000416967	37.6934	0.228388	0.99056	TXN2
ENST00000302503	37.6909	0.133737	0.997348	MTCH2
ENST00000402743	37.6907	0.575323	0.562958	-
ENST00000258383	37.6902	0.319158	0.950583	MRPL44
ENST00000367080	37.6683	-0.265616	0.980862	PFKFB2
ENST00000359204	37.645	-0.665637	0.430464	FRA10AC1
ENST00000381431	37.6145	-0.27942	0.980862	SGCB
ENST00000325006	37.6078	0.856267	0.170296	AHCYL2
ENST00000446544	37.6078	0.856267	0.170296	AHCYL2
ENST00000373509	37.6025	-0.238753	0.99056	PIM1
ENST00000368010	37.5556	-0.427323	0.84405	PFDN2
ENST00000395468	37.553	-0.597046	0.548601	MAPK1IP1L
ENST00000334454	37.5463	0.253415	0.983511	PSMB5
ENST00000273986	37.5435	-0.442834	0.805236	CISD2
ENST00000420463	37.5157	-0.380848	0.972109	EIF4B
ENST00000344877	37.4711	-0.180076	0.993788	ANAPC11
ENST00000392376	37.4711	-0.180076	0.993788	ANAPC11
ENST00000399191	37.4352	0.844222	0.211748	CBR1
ENST00000312579	37.3895	-0.478811	0.77798	CCDC85B
ENST00000382840	37.3426	-2.27828	2.25202e-06	-
ENST00000216879	37.3282	-0.619247	0.496086	NSFL1C
ENST00000353088	37.3282	-0.619247	0.496086	NSFL1C
ENST00000373827	37.3242	0.787822	0.258627	ANK3
ENST00000182527	37.2654	-0.731988	0.326577	TRAM2
ENST00000260956	37.2499	-0.222801	0.99056	SSB
ENST00000409333	37.2499	-0.222801	0.99056	SSB
ENST00000311337	37.2383	0.770321	0.232983	GNPDA1
ENST00000358935	37.2274	-0.307928	0.970976	MARCHF5
ENST00000232219	37.2152	-0.0576566	0.999979	RBP1
ENST00000439427	37.1942	0.830331	0.229513	CBR1
ENST00000264867	37.1908	0.990581	0.104291	PPARGC1A
ENST00000334351	37.1084	-0.298736	0.974962	PNRC2
ENST00000419744	37.095	-0.118853	0.999108	ATRAID
ENST00000367287	37.0305	-0.0490607	0.999979	TIMM17A
ENST00000374017	36.9873	0.626787	0.555321	SNRPC
ENST00000216456	36.9751	-0.530756	0.679431	VTI1B
ENST00000388857	36.9608	0.142003	0.997348	SELENOH
ENST00000244520	36.9585	0.667568	0.482678	SNRPC
ENST00000358406	36.9399	0.27271	0.976653	GSTK1
ENST00000425081	36.9034	-0.196101	0.993763	PITPNA-AS1
ENST00000415659	36.8777	0.7574	0.258163	PPIC
ENST00000443571	36.8133	0.262238	0.980862	GSTK1
ENST00000333449	36.7889	0.257369	0.983896	TMEM179B
ENST00000295326	36.7494	-0.267898	0.98316	BOLA3
ENST00000327428	36.7494	-0.267898	0.98316	BOLA3
[truncated: 63,536 more rows]
